# Supplementary material for: Cross-Species Gene Expression Analysis of Species Specific Differences in the Preclinical Assessment of Pharmaceutical Compounds
Source: PLoS One. 2014 May 13;9(5):e96853. doi: 10.1371/journal.pone.0096853 (PMC4019543; doi:10.1371/journal.pone.0096853)
Supplement: Data S1 — Raw data of all rat and virtual human probe set information after ANNs analysis. This also includes data on error values used to determine ranking order of transcripts. Column A depicts ranking order of rat transcripts and column T depicts ranking order for virtual human transcripts. (ZIP) [file pone.0096853.s001.zip]

Archive with 1 entries (1 files):
- Supplementary data.xls
