# Supplementary material for: Cross-Species Gene Expression Analysis of Species Specific Differences in the Preclinical Assessment of Pharmaceutical Compounds
Source: PLoS One. 2014 May 13;9(5):e96853. doi: 10.1371/journal.pone.0096853 (PMC4019543; doi:10.1371/journal.pone.0096853)
Supplement: Data S1 — Raw data of all rat and virtual human probe set information after ANNs analysis. This also includes data on error values used to determine ranking order of transcripts. Column A depicts ranking order of rat transcripts and column T depicts ranking order for virtual human transcripts. (ZIP) [file pone.0096853.s001.zip › Supplementary data.xls]

## Sheet: Sheet1
Input ID RAT	Median Train Perf	Median Test Perf	Median Valid. Perf	Average Train Error	Average Test Error	Average Valid. Error	Input Index		Input ID Virt Human	Median Train Perf	Median Test Perf	Median Valid. Perf	Average Train Error	Average Test Error	Average Valid. Error	Input Index	Rank in Rat		Rank in Virt human	Average Test Error RAT	Average Test Error Virt Human
1398893_at	1	1	1	0.0329383	0.0301467	0.0440133	30768		1376663_at	1	1	1	0.0329133	0.0349183	0.0436047	9212	21135		1	0.0301467	0.0349183
1380004_at	1	1	1	0.032856	0.033455	0.043515	12551		1394338_x_at	1	1	1	0.0326557	0.037045	0.044422	26250	25616		2	0.033455	0.037045
1385578_at	1	1	1	0.033853	0.0382597	0.048	18113		1390339_at	1	1	1	0.039194	0.0394783	0.0655523	22407	9746		3	0.0382597	0.0394783
1388644_at	1	1	1	0.041259	0.0387043	0.0546987	20712		1384360_at	1	1	1	0.0366223	0.0396673	0.0432787	16901	4711		4	0.0387043	0.0396673
1368622_at	1	1	1	0.0433377	0.039813	0.06122	1171		1387015_at	1	1	1	0.0400373	0.0421923	0.0549863	19083	5596		5	0.039813	0.0421923
1371379_at	1	1	1	0.040527	0.0405387	0.0537323	3928		1395323_x_at	1	1	1	0.0473073	0.0429223	0.0639337	27209	22396		6	0.0405387	0.0429223
1376675_at	1	1	1	0.0348053	0.0405647	0.052526	9224		1375697_at	1	1	1	0.0421913	0.043686	0.0733057	8246	4567		7	0.0405647	0.043686
1375349_at	1	1	1	0.034934	0.0413393	0.052655	7898		1394496_at	1	1	1	0.0363223	0.0438703	0.054095	26382	24670		8	0.0413393	0.0438703
1374475_at	1	1	1	0.0344537	0.042377	0.048331	7024		1371375_at	1	1	1	0.040885	0.0448223	0.0556647	3924	9580		9	0.042377	0.0448223
1375247_at	1	1	1	0.0427597	0.0433487	0.055044	7796		1380351_at	1	1	1	0.0456933	0.0456397	0.0686743	12898	16727		10	0.0433487	0.0456397
1374346_at	1	1	1	0.0441793	0.0440557	0.069973	6895		1383928_a_at	1	1	1	0.0420747	0.0458727	0.0554093	16474	10584		11	0.0440557	0.0458727
1369666_at	1	1	1	0.0418393	0.0445343	0.0544893	2215		1367742_at	1	1	1	0.0409407	0.046168	0.0529613	291	102		12	0.0445343	0.046168
1398250_at	1	1	1	0.0467217	0.0447043	0.0578207	30136		1374342_at	1	1	1	0.0454077	0.046472	0.061318	6891	30294		13	0.0447043	0.046472
1384474_at	1	1	1	0.043076	0.0447643	0.0480577	17010		1388564_at	1	1	1	0.0425917	0.0465327	0.0590867	20632	12294		14	0.0447643	0.0465327
1370390_at	1	1	1	0.048311	0.0448753	0.062999	2939		1375239_at	1	1	1	0.045124	0.0473557	0.0573047	7788	27565		15	0.0448753	0.0473557
1387658_at	1	1	1	0.0442123	0.0449293	0.053201	19726		1379970_at	1	1	1	0.038427	0.0474573	0.0584693	12517	30293		16	0.0449293	0.0474573
1388579_at	1	1	1	0.0368797	0.04507	0.0539203	20647		1375341_at	1	1	1	0.0452353	0.04769	0.0690777	7890	22981		17	0.04507	0.04769
1391390_at	1	1	1	0.050238	0.0452187	0.078942	23458		1372171_at	1	1	1	0.0495117	0.0478447	0.0753383	4720	8646		18	0.0452187	0.0478447
1383971_at	1	1	1	0.0411717	0.0458807	0.059201	16517		1370939_at	1	1	1	0.0467757	0.0479787	0.0700857	3488	536		19	0.0458807	0.0479787
1398562_at	1	1	1	0.0417553	0.0460393	0.0590077	30448		1385534_at	1	1	1	0.0467547	0.048075	0.054416	18069	25844		20	0.0460393	0.048075
1387574_at	1	1	1	0.0441483	0.046219	0.060836	19642		1391448_at	1	1	1	0.0502207	0.0493467	0.06993	23516	2479		21	0.046219	0.0493467
1370413_at	1	1	1	0.045261	0.0464993	0.0715553	2962		1389905_at	1	1	1	0.044091	0.049358	0.0658047	21973	1615		22	0.0464993	0.049358
1390358_at	1	1	1	0.048383	0.0467573	0.067781	22426		1397372_at	1	1	1	0.0435387	0.0495403	0.0627693	29258	23322		23	0.0467573	0.0495403
1396999_at	1	1	1	0.0462507	0.0470103	0.0608567	28885		1398889_at	1	1	1	0.0491217	0.049857	0.0656987	30664	1833		24	0.0470103	0.049857
1398429_at	1	1	1	0.0533413	0.0473133	0.072213	30315		1373648_at	1	1	1	0.044224	0.0499783	0.0662827	6197	17762		25	0.0473133	0.0499783
1374570_at	1	1	1	0.0477617	0.0473847	0.0584307	7119		1370066_at	1	1	1	0.050253	0.05002	0.080169	2615	16926		26	0.0473847	0.05002
1382924_at	1	1	1	0.0435983	0.047954	0.059183	15471		1382885_at	1	1	1	0.0501887	0.0501383	0.077409	15432	13658		27	0.047954	0.0501383
1367915_at	1	1	1	0.0515147	0.048129	0.068956	464		1378674_at	1	1	1	0.054157	0.0504513	0.083472	11222	16431		28	0.048129	0.0504513
1394550_at	1	1	1	0.040301	0.0481773	0.0600503	26436		1371695_at	1	1	1	0.0458607	0.0506087	0.0732897	4244	19337		29	0.0481773	0.0506087
1389412_at	1	1	1	0.042403	0.0485963	0.0552643	21480		1393492_at	1	1	1	0.047311	0.0506293	0.0728643	25556	15512		30	0.0485963	0.0506293
1383498_at	1	1	1	0.0399537	0.04896	0.058192	16045		1391378_at	1	1	1	0.0456147	0.0506827	0.057833	23446	18253		31	0.04896	0.0506827
1380383_at	1	1	1	0.0433287	0.0489907	0.0662457	12930		1374566_at	1	1	1	0.0412503	0.0510153	0.0559497	7115	20274		32	0.0489907	0.0510153
1393256_at	1	1	1	0.0436667	0.049051	0.059484	25323		1394270_at	1	1	1	0.0482943	0.051139	0.0714997	26217	8371		33	0.049051	0.051139
1374420_at	1	1	1	0.0464257	0.049067	0.0682293	6969		1387561_at	1	1	1	0.0416593	0.0512053	0.0588363	19629	20295		34	0.049067	0.0512053
1395373_at	1	1	1	0.0497963	0.0492747	0.0734183	27259		1383068_at	1	1	1	0.0556993	0.0515093	0.082904	15615	9016		35	0.0492747	0.0515093
1395377_at	1	1	1	0.0415807	0.0493263	0.05234	27263		1384780_at	1	1	1	0.0426777	0.051599	0.06438	17315	18885		36	0.0493263	0.051599
1374457_at	1	1	1	0.049475	0.0493733	0.0691453	7006		1373469_at	1	1	1	0.052711	0.0518503	0.0668013	6018	2285		37	0.0493733	0.0518503
1382825_at	1	1	1	0.04708	0.0496337	0.0701093	15372		1385262_at	1	1	1	0.048099	0.0519497	0.0686307	17797	30442		38	0.0496337	0.0519497
1375954_at	1	1	1	0.051393	0.0498067	0.0648	8503		1387812_at	1	1	1	0.0417427	0.0519653	0.0537907	19880	15622		39	0.0498067	0.0519653
1368096_at	1	1	1	0.048475	0.0503727	0.066833	645		1379255_at	1	1	1	0.0539737	0.0520693	0.0721003	11802	22038		40	0.0503727	0.0520693
1379287_at	1	1	1	0.0506663	0.0503767	0.0649957	11834		1389199_at	1	1	1	0.0466443	0.052075	0.063936	21267	230		41	0.0503767	0.052075
1370225_at	1	1	1	0.0452097	0.0504297	0.0623193	2774		1371349_at	1	1	1	0.0558673	0.0521047	0.082403	3898	22732		42	0.0504297	0.0521047
1394401_at	1	1	1	0.0554053	0.050593	0.0730253	26287		1378614_at	1	1	1	0.0493667	0.052212	0.060535	11162	25181		43	0.050593	0.052212
1384081_at	1	1	1	0.043793	0.0506237	0.063192	16627		1391339_at	1	1	1	0.0525117	0.052252	0.0775683	23407	21464		44	0.0506237	0.052252
1391433_at	1	1	1	0.0435007	0.050737	0.0651787	23501		1390942_at	1	1	1	0.0558327	0.0522897	0.0825423	23010	3137		45	0.050737	0.0522897
1391359_at	1	1	1	0.0469447	0.0510247	0.0645857	23427		1376576_at	1	1	1	0.046548	0.0523813	0.087929	9125	7090		46	0.0510247	0.0523813
1376076_at	1	1	1	0.043376	0.051131	0.060087	8625		1380079_at	1	1	1	0.0490147	0.052493	0.0663093	12626	21749		47	0.051131	0.052493
1390986_at	1	1	1	0.0504413	0.0511407	0.0669427	23054		1371492_at	1	1	1	0.0530553	0.052558	0.0663893	4041	26969		48	0.0511407	0.052558
1380504_at	1	1	1	0.0512587	0.05126	0.0806947	13051		1390902_at	1	1	1	0.046016	0.052779	0.0655463	22970	2123		49	0.05126	0.052779
1371858_at	1	1	1	0.0557317	0.0514407	0.076974	4407		1369665_a_at	1	1	1	0.051138	0.0528543	0.0759507	2214	420		50	0.0514407	0.0528543
1371699_at	1	1	1	0.0504643	0.0516787	0.071762	4248		1376801_at	1	1	1	0.0459103	0.0528677	0.064552	9350	20862		51	0.0516787	0.0528677
1387028_a_at	1	1	1	0.0513383	0.052022	0.070267	19096		1388629_at	1	1	1	0.0472447	0.0533353	0.0663193	20697	15038		52	0.052022	0.0533353
1372175_at	1	1	1	0.0527153	0.0521653	0.0738563	4724		1391363_at	1	1	1	0.0533477	0.053526	0.080129	23431	9131		53	0.0521653	0.053526
1389705_at	1	1	1	0.04613	0.0522317	0.0626083	21773		1371938_at	1	1	1	0.0546487	0.053532	0.071383	4487	1294		54	0.0522317	0.053532
1393354_at	1	1	1	0.0504353	0.052477	0.0710267	25421		1398946_at	1	1	1	0.0565673	0.0536367	0.081895	30721	8315		55	0.052477	0.0536367
1372095_at	1	1	1	0.0606603	0.0525363	0.0951903	4644		1389395_at	1	1	1	0.0535733	0.0538227	0.070551	21463	13124		56	0.0525363	0.0538227
1374495_at	1	1	1	0.055586	0.0527317	0.0814937	7044		1390270_at	1	1	1	0.0630023	0.05403	0.0935187	22338	21169		57	0.0527317	0.05403
1390457_at	1	1	1	0.046535	0.0527443	0.070568	22525		1398449_at	1	1	1	0.0501773	0.054095	0.0623187	30335	16788		58	0.0527443	0.054095
1374169_at	1	1	1	0.059361	0.0527543	0.0953927	6718		1384042_at	1	1	1	0.0532363	0.0542113	0.0753293	16588	21071		59	0.0527543	0.0542113
1382041_at	1	1	1	0.057696	0.0527867	0.0833527	14588		1375307_at	1	1	1	0.0501963	0.054377	0.0672287	7856	5194		60	0.0527867	0.054377
1368304_at	1	1	1	0.0516537	0.0527873	0.0681123	853		1387934_at	1	1	1	0.0611333	0.0544293	0.0949913	20002	14447		61	0.0527873	0.0544293
1383743_at	1	1	1	0.0475673	0.053327	0.0849747	16290		1390437_at	1	1	1	0.0509573	0.0545573	0.070939	22505	7338		62	0.053327	0.0545573
1396062_at	1	1	1	0.0494433	0.0537923	0.0645757	27948		1382786_at	1	1	1	0.051827	0.0546437	0.0736707	15333	13045		63	0.0537923	0.0546437
1375706_at	1	1	1	0.053132	0.053796	0.0836553	8255		1374487_at	1	1	1	0.0476403	0.0546957	0.0621123	7036	6053		64	0.053796	0.0546957
1373473_a_at	1	1	1	0.0552303	0.053816	0.077597	6022		1379210_at	1	1	1	0.0508543	0.0548993	0.070516	11758	24010		65	0.053816	0.0548993
1391500_at	1	1	1	0.0541193	0.053889	0.0719633	23568		1378219_at	1	1	1	0.0546907	0.054947	0.0847287	10767	3151		66	0.053889	0.054947
1390483_at	1	1	1	0.0518	0.0540667	0.0703673	22551		1379178_at	1	1	1	0.0606057	0.0549853	0.0802973	11726	29142		67	0.0540667	0.0549853
1389218_at	1	1	1	0.053725	0.0541993	0.085904	21286		1394156_at	1	1	1	0.059597	0.0552373	0.0836077	26157	18695		68	0.0541993	0.0552373
1379286_at	1	1	1	0.0502423	0.054618	0.072329	11833		1368560_at	1	1	1	0.0639957	0.0555237	0.110192	1109	530		69	0.054618	0.0555237
1375315_at	1	1	1	0.0523457	0.0547657	0.069145	7864		1367915_at	1	1	1	0.05182	0.0555893	0.069812	464	28		70	0.0547657	0.0555893
1369583_at	1	1	1	0.050337	0.0548757	0.08189	2132		1377541_at	1	1	1	0.0596333	0.0556647	0.086138	10090	23801		71	0.0548757	0.0556647
1368906_at	1	1	1	0.0671817	0.055005	0.0952937	1455		1390230_at	1	1	1	0.0555917	0.0556673	0.079436	22298	4776		72	0.055005	0.0556673
1380919_at	1	1	1	0.047772	0.055209	0.067191	13466		1386852_x_at	1	1	1	0.0526083	0.0556683	0.073477	18920	5006		73	0.055209	0.0556683
1379207_at	1	1	1	0.0585577	0.0552317	0.0730413	11755		1367718_at	1	1	1	0.0518543	0.055673	0.074574	267	133		74	0.0552317	0.055673
1378699_at	1	1	1	0.0546147	0.0553197	0.07767	11247		1390413_at	1	1	1	0.054604	0.05581	0.0668993	22481	19620		75	0.0553197	0.05581
1387139_at	1	1	1	0.0634913	0.05535	0.0918053	19207		1374471_at	1	1	1	0.0482907	0.0558263	0.0688863	7020	27556		76	0.05535	0.0558263
1370164_at	1	1	1	0.05146	0.0556687	0.072404	2713		1391314_at	1	1	1	0.046302	0.0558507	0.062096	23382	11864		77	0.0556687	0.0558507
1390530_at	1	1	1	0.0499737	0.0556977	0.065586	22598		1374082_at	1	1	1	0.0548263	0.0558563	0.0782287	6631	7975		78	0.0556977	0.0558563
1389922_at	1	1	1	0.0530277	0.055728	0.0732233	21990		1374416_at	1	1	1	0.0500603	0.0559103	0.0850183	6965	15703		79	0.055728	0.0559103
1388356_at	1	1	1	0.0551713	0.0558123	0.073713	20424		1371457_at	1	1	1	0.054753	0.05597	0.068152	4006	18688		80	0.0558123	0.05597
1387826_at	1	1	1	0.049686	0.0558493	0.070451	19894		1394416_at	1	1	1	0.0484357	0.0560123	0.074709	26302	13387		81	0.0558493	0.0560123
1381390_at	1	1	1	0.0616633	0.0558727	0.0997527	13937		1386988_at	1	1	1	0.0586367	0.0560953	0.0826903	19056	22546		82	0.0558727	0.0560953
1391661_at	1	1	1	0.0624733	0.0559737	0.0854143	23729		1372091_at	1	1	1	0.0621837	0.0561043	0.097491	4640	8251		83	0.0559737	0.0561043
1387670_at	1	1	1	0.0654167	0.056093	0.10032	19738		1393280_at	1	1	1	0.0525287	0.0561273	0.0681117	25347	21190		84	0.056093	0.0561273
1393126_at	1	1	1	0.0532903	0.0561507	0.0729283	25193		1387644_at	1	1	1	0.0472733	0.0561503	0.065289	19712	5505		85	0.0561507	0.0561503
1380684_at	1	1	1	0.0514573	0.0564547	0.0719837	13231		1373010_at	1	1	1	0.057147	0.056326	0.091803	5559	11392		86	0.0564547	0.056326
1378243_at	1	1	1	0.061301	0.056912	0.0816513	10791		1399165_a_at	1	1	1	0.0536527	0.0563983	0.0794993	30940	31040		87	0.056912	0.0563983
1370938_at	1	1	1	0.0568753	0.0570713	0.089481	3487		1398897_at	1	1	1	0.055379	0.0564587	0.0750537	30672	19759		88	0.0570713	0.0564587
1379237_at	1	1	1	0.0605757	0.0572763	0.0864977	11785		1374383_at	1	1	1	0.0474137	0.0565507	0.0629983	6932	6675		89	0.0572763	0.0565507
1386916_at	1	1	1	0.0512317	0.0573333	0.0801133	18984		1373270_at	1	1	1	0.045554	0.0568433	0.067022	5819	5039		90	0.0573333	0.0568433
1383070_at	1	1	1	0.0550717	0.0573473	0.08714	15617		1388603_a_at	1	1	1	0.057912	0.0568937	0.0785107	20671	4493		91	0.0573473	0.0568937
1389215_at	1	1	1	0.0523403	0.0573577	0.0729943	21283		1367660_at	1	1	1	0.0500923	0.0569767	0.0709307	209	99		92	0.0573577	0.0569767
1385561_at	1	1	1	0.0629277	0.0574367	0.0860663	18096		1390939_at	1	1	1	0.050738	0.0570747	0.074065	23007	20482		93	0.0574367	0.0570747
1382913_at	1	1	1	0.056703	0.0574953	0.0765997	15460		1368915_at	1	1	1	0.0537303	0.0571713	0.0769463	1464	553		94	0.0574953	0.0571713
1369111_at	1	1	1	0.0607147	0.0575897	0.087193	1660		1370827_at	1	1	1	0.05647	0.0572293	0.084136	3376	30798		95	0.0575897	0.0572293
1398651_at	1	1	1	0.0558537	0.057607	0.0763463	30537		1387358_at	1	1	1	0.0549267	0.057277	0.079136	19426	14338		96	0.057607	0.057277
1399028_at	1	1	1	0.0518897	0.057706	0.0876807	30903		1370937_a_at	1	1	1	0.062219	0.0572793	0.090608	3486	2445		97	0.057706	0.0572793
1385307_at	1	1	1	0.0473873	0.057731	0.0641147	17842		1393196_at	1	1	1	0.052746	0.0572953	0.0744443	25263	6998		98	0.057731	0.0572953
1367660_at	1	1	1	0.0500247	0.0577533	0.0648967	209		1370406_a_at	1	1	1	0.0486327	0.0575587	0.0729677	2955	23083		99	0.0577533	0.0575587
1373652_at	1	1	1	0.0582053	0.0577663	0.0734087	6201		1395995_at	1	1	1	0.0598397	0.0578567	0.0818293	27881	16680		100	0.0577663	0.0578567
1392394_at	1	1	1	0.0566333	0.0579047	0.077349	24462		1370224_at	1	1	1	0.057025	0.0578677	0.0716997	2773			101	0.0579047	0.0578677
1367742_at	1	1	1	0.0546873	0.057915	0.068266	291		1393926_at	1	1	1	0.0633863	0.0579643	0.0777083	25989			102	0.057915	0.0579643
1387058_at	1	1	1	0.0506277	0.057986	0.071468	19126		1379400_at	1	1	1	0.0561817	0.0581	0.0848827	11947			103	0.057986	0.0581
1390993_at	1	1	1	0.0546607	0.057986	0.069674	23061		1390363_at	1	1	1	0.0539463	0.0582527	0.0794163	22431			104	0.057986	0.0582527
1376869_at	1	1	1	0.0573653	0.0580253	0.10134	9418		1388797_at	1	1	1	0.0529243	0.058309	0.0683673	20865			105	0.0580253	0.058309
1383111_at	1	1	1	0.0562623	0.0580867	0.0861643	15658		1388585_at	1	1	1	0.063497	0.0583253	0.092535	20653			106	0.0580867	0.0583253
1372032_at	1	1	1	0.063432	0.0584537	0.078013	4581		1373092_at	1	1	1	0.0583923	0.0584077	0.085572	5641			107	0.0584537	0.0584077
1373274_at	1	1	1	0.0558943	0.0584773	0.0783267	5823		1390996_at	1	1	1	0.051803	0.0584247	0.0719383	23064			108	0.0584773	0.0584247
1371615_at	1	1	1	0.0567307	0.058635	0.0819533	4164		1374249_at	1	1	1	0.0514913	0.0584353	0.0672297	6798			109	0.058635	0.0584353
1372440_at	1	1	1	0.050345	0.058759	0.0713977	4989		1383628_at	1	1	1	0.067775	0.0584657	0.0998643	16175			110	0.058759	0.0584657
1368206_at	1	1	1	0.05558	0.0587603	0.0742153	755		1371854_at	1	1	1	0.0541553	0.0585917	0.0748243	4403			111	0.0587603	0.0585917
1368086_a_at	1	1	1	0.0540267	0.0587697	0.0842873	635		1369798_at	1	1	1	0.0620697	0.0587257	0.085299	2347			112	0.0587697	0.0587257
1376813_at	1	1	1	0.0599713	0.0589147	0.0798293	9362		1389534_at	1	1	1	0.0699517	0.0587553	0.098431	21602			113	0.0589147	0.0587553
1368294_at	1	1	1	0.0558827	0.058944	0.079223	843		1388519_at	1	1	1	0.056571	0.058793	0.0886643	20587			114	0.058944	0.058793
1375001_at	1	1	1	0.0686983	0.0590377	0.0984663	7550		1368622_at	1	1	1	0.0598507	0.0590507	0.09185	1171			115	0.0590377	0.0590507
1389205_at	1	1	1	0.056048	0.0590583	0.083222	21273		1370569_at	1	1	1	0.0553707	0.059053	0.0920557	3118			116	0.0590583	0.059053
1383949_at	1	1	1	0.050189	0.0590623	0.0743133	16495		1393069_at	1	1	1	0.0548903	0.0591383	0.0778613	25136			117	0.0590623	0.0591383
1395536_at	1	1	1	0.0594657	0.059135	0.0846713	27422		1387656_at	1	1	1	0.0627257	0.0591563	0.0937583	19724			118	0.059135	0.0591563
1367680_at	1	1	1	0.0649447	0.0592533	0.0898793	229		1390946_at	1	1	1	0.056489	0.0591573	0.075602	23014			119	0.0592533	0.0591573
1368826_at	1	1	1	0.0564413	0.0593133	0.078275	1375		1388930_at	1	1	1	0.0613523	0.0592827	0.0901467	20998			120	0.0593133	0.0592827
1384824_at	1	1	1	0.055687	0.0593717	0.095207	17359		1375943_at	1	1	1	0.0511133	0.0594137	0.0716317	8492			121	0.0593717	0.0594137
1371487_at	1	1	1	0.049267	0.0593717	0.078734	4036		1372616_at	1	1	1	0.0589843	0.0594507	0.083716	5165			122	0.0593717	0.0594507
1376219_at	1	1	1	0.0576823	0.0594743	0.0952017	8768		1372436_at	1	1	1	0.0587197	0.0595257	0.0849783	4985			123	0.0594743	0.0595257
1372973_at	1	1	1	0.0620577	0.059475	0.0851647	5522		1369802_at	1	1	1	0.0614543	0.059609	0.0939993	2351			124	0.059475	0.059609
1383223_at	1	1	1	0.058662	0.0596427	0.0766203	15770		1389481_at	1	1	1	0.05865	0.0597003	0.0836733	21549			125	0.0596427	0.0597003
1390029_at	1	1	1	0.04944	0.0597457	0.078749	22097		1397338_at	1	1	1	0.051333	0.0598953	0.0760113	29224			126	0.0597457	0.0598953
1391418_at	1	1	1	0.051839	0.0597463	0.0799593	23486		1395319_at	1	1	1	0.0601713	0.059969	0.0786037	27205			127	0.0597463	0.059969
1369150_at	1	1	1	0.05404	0.059829	0.073892	1699		1387045_at	1	1	1	0.048542	0.0599987	0.0618723	19113			128	0.059829	0.0599987
1370285_at	1	1	1	0.061674	0.059889	0.0889237	2834		1389750_at	1	1	1	0.0715823	0.0600033	0.113019	21818			129	0.059889	0.0600033
1370043_at	1	1	1	0.0583413	0.059934	0.103736	2592		1386972_at	1	1	1	0.0544267	0.0600633	0.0881513	19040			130	0.059934	0.0600633
1373096_at	1	1	1	0.0593043	0.060098	0.075462	5645		1367454_at	1	1	1	0.058931	0.0602777	0.0814557	3			131	0.060098	0.0602777
1394857_at	1	1	1	0.05733	0.0601233	0.083691	26743		1388309_at	1	1	1	0.0618937	0.060317	0.0907423	20377			132	0.0601233	0.060317
1367718_at	1	1	1	0.05748	0.060252	0.0873967	267		1383894_at	1	1	1	0.0518323	0.0604533	0.078231	16440			133	0.060252	0.0604533
1370067_at	1	1	1	0.057555	0.0602947	0.085984	2616		1375665_at	1	1	1	0.0667817	0.0605153	0.0943527	8214			134	0.0602947	0.0605153
1392033_a_at	1	1	1	0.0516027	0.0603017	0.0730923	24101		1382294_at	1	1	1	0.0629787	0.0605233	0.0961353	14841			135	0.0603017	0.0605233
1371886_at	1	1	1	0.0576147	0.060441	0.0782497	4435		1383457_at	1	1	1	0.0595547	0.06071	0.0840693	16004			136	0.060441	0.06071
1373452_at	1	1	1	0.0573993	0.0604953	0.0936877	6001		1398287_at	1	1	1	0.071521	0.0608427	0.110439	30173			137	0.0604953	0.0608427
1370313_at	1	1	1	0.052147	0.060661	0.0815907	2862		1368294_at	1	1	1	0.061288	0.060883	0.0832857	843			138	0.060661	0.060883
1370828_at	1	1	1	0.0572133	0.0608007	0.087822	3377		1382874_at	1	1	1	0.0616963	0.060935	0.082286	15421			139	0.0608007	0.060935
1383892_at	1	1	1	0.069357	0.0608047	0.106125	16438		1369920_at	1	1	1	0.0572457	0.0611037	0.0790557	2469			140	0.0608047	0.0611037
1377576_at	1	1	1	0.0644737	0.060826	0.0936533	10125		1370830_at	1	1	1	0.056451	0.061184	0.073022	3379			141	0.060826	0.061184
1378685_at	1	1	1	0.054809	0.0608763	0.0903467	11233		1389688_at	1	1	1	0.0531967	0.0612233	0.0781433	21756			142	0.0608763	0.0612233
1390989_at	1	1	1	0.0556993	0.060968	0.073762	23057		1390771_at	1	1	1	0.069918	0.0612557	0.099803	22839			143	0.060968	0.0612557
1382254_at	1	1	1	0.0606033	0.0609687	0.0970217	14801		1376065_at	1	1	1	0.0511317	0.0612707	0.0696917	8614			144	0.0609687	0.0612707
1372172_at	1	1	1	0.0615523	0.0610807	0.080433	4721		1376007_at	1	1	1	0.0651947	0.0612927	0.100901	8556			145	0.0610807	0.0612927
1382310_at	1	1	1	0.0598513	0.06113	0.0894777	14857		1383160_at	1	1	1	0.058998	0.061375	0.086529	15707			146	0.06113	0.061375
1371819_at	1	1	1	0.0525707	0.06114	0.0632773	4368		1373774_at	1	1	1	0.0638093	0.0613823	0.0772833	6323			147	0.06114	0.0613823
1387307_at	1	1	1	0.055374	0.06123	0.0770063	19375		1383705_at	1	1	1	0.0549377	0.061384	0.0766973	16252			148	0.06123	0.061384
1374491_at	1	1	1	0.0509263	0.0612447	0.077393	7040		1374648_at	1	1	1	0.054247	0.0614607	0.076825	7197			149	0.0612447	0.0614607
1388308_at	1	1	1	0.0535877	0.0613743	0.0744863	20376		1391053_at	1	1	1	0.0497047	0.061466	0.0699543	23121			150	0.0613743	0.061466
1398919_at	1	1	1	0.065747	0.061512	0.0847077	30794		1389301_at	1	1	1	0.059473	0.0615247	0.0922897	21369			151	0.061512	0.0615247
1379382_at	1	1	1	0.0631137	0.0615553	0.111218	11929		1396919_at	1	1	1	0.0494197	0.061571	0.072133	28805			152	0.0615553	0.061571
1384953_at	1	1	1	0.058226	0.06168	0.091228	17488		1367945_at	1	1	1	0.0602743	0.061669	0.0900607	494			153	0.06168	0.061669
1376080_at	1	1	1	0.0659123	0.061756	0.0885267	8629		1371520_at	1	1	1	0.0569863	0.0617077	0.103827	4069			154	0.061756	0.0617077
1390022_at	1	1	1	0.0566287	0.0617877	0.0808853	22090		1388139_at	1	1	1	0.0539133	0.0617573	0.0726827	20207			155	0.0617877	0.0617573
1397419_at	1	1	1	0.059209	0.0618357	0.080897	29305		1387779_at	1	1	1	0.0711493	0.06179	0.105907	19847			156	0.0618357	0.06179
1388338_at	1	1	1	0.0611463	0.0618933	0.08336	20406		1385621_at	1	1	1	0.059522	0.0617923	0.0938247	18155			157	0.0618933	0.0617923
1379427_at	1	1	1	0.0543863	0.061922	0.0818897	11974		1382000_at	1	1	1	0.062774	0.0618887	0.0846587	14547			158	0.061922	0.0618887
1382332_at	1	1	1	0.0590457	0.06202	0.0955897	14879		1376301_at	1	1	1	0.0558937	0.0619197	0.0713327	8850			159	0.06202	0.0619197
1388699_at	1	1	1	0.0652693	0.062024	0.0883123	20767		1392863_at	1	1	1	0.0618037	0.0620603	0.0873177	24931			160	0.062024	0.0620603
1374584_at	1	1	1	0.056443	0.0620877	0.080218	7133		1387595_at	1	1	1	0.0705227	0.0620723	0.098158	19663			161	0.0620877	0.0620723
1367462_at	1	1	1	0.0516377	0.0621823	0.0732473	11		1379385_at	1	1	1	0.0565227	0.0621053	0.0809243	11932			162	0.0621823	0.0621053
1384115_at	1	1	1	0.06276	0.062223	0.0941617	16660		1389434_at	1	1	1	0.0708557	0.062135	0.115208	21502			163	0.062223	0.062135
1367727_at	1	1	1	0.0658097	0.062329	0.113767	276		1384772_at	1	1	1	0.063166	0.062138	0.0803293	17307			164	0.062329	0.062138
1388618_at	1	1	1	0.0608413	0.0623433	0.08263	20686		1395481_at	1	1	1	0.0639547	0.062146	0.0848267	27367			165	0.0623433	0.062146
1395601_at	1	1	1	0.0617217	0.062453	0.09168	27487		1372168_s_at	1	1	1	0.050814	0.0623337	0.0739903	4717			166	0.062453	0.0623337
1391652_at	1	1	1	0.073012	0.0624783	0.102902	23720		1389202_at	1	1	1	0.0592567	0.0623837	0.0937557	21270			167	0.0624783	0.0623837
1374539_at	1	1	1	0.0617693	0.0625677	0.100484	7088		1376208_at	1	1	1	0.0677297	0.0624127	0.0930753	8757			168	0.0625677	0.0624127
1389318_at	1	1	1	0.062596	0.0626033	0.085056	21386		1386903_at	1	1	1	0.053715	0.062436	0.074701	18971			169	0.0626033	0.062436
1373517_at	1	1	1	0.0614533	0.0626557	0.0900137	6066		1374580_at	1	1	1	0.0525487	0.0624677	0.0879067	7129			170	0.0626557	0.0624677
1370907_at	1	1	1	0.054384	0.0626607	0.0776063	3456		1380471_at	1	1	1	0.058543	0.062532	0.0915697	13018			171	0.0626607	0.062532
1372624_at	1	1	1	0.0580737	0.062678	0.086853	5173		1382838_at	1	1	1	0.0654457	0.0625737	0.083858	15385			172	0.062678	0.0625737
1372713_at	1	1	1	0.0563327	0.0626857	0.0853653	5262		1369866_at	1	1	1	0.0592337	0.0625853	0.079889	2415			173	0.0626857	0.0625853
1391169_at	1	1	1	0.057347	0.0627227	0.0829433	23237		1398871_at	1	1	1	0.052713	0.0626143	0.0701697	30646			174	0.0627227	0.0626143
1374750_at	1	1	1	0.0696083	0.062742	0.0940627	7299		1372659_at	1	1	1	0.056791	0.0626443	0.0748287	5208			175	0.062742	0.0626443
1370932_at	1	1	1	0.072761	0.0628053	0.113584	3481		1390856_at	1	1	1	0.050544	0.0626833	0.079937	22924			176	0.0628053	0.0626833
1367763_at	1	1	1	0.0564917	0.0628153	0.0819	312		1374063_at	1	1	1	0.0677893	0.062738	0.0864963	6612			177	0.0628153	0.062738
1384369_at	1	1	1	0.061966	0.0628257	0.10233	16910		1394803_at	1	1	1	0.05861	0.0627637	0.0827573	26689			178	0.0628257	0.0627637
1370398_at	1	1	1	0.0621853	0.0628333	0.083621	2947		1375508_at	1	1	1	0.069717	0.0627713	0.09824	8057			179	0.0628333	0.0627713
1390905_at	1	1	1	0.0650957	0.0629147	0.0848807	22973		1370192_at	1	1	1	0.0694467	0.0628517	0.093334	2741			180	0.0629147	0.0628517
1389592_at	1	1	1	0.048802	0.062983	0.0755133	21660		1383118_at	1	1	1	0.0620557	0.0628607	0.0900787	15665			181	0.062983	0.0628607
1383388_at	1	1	1	0.0603993	0.062986	0.0912117	15935		1370150_a_at	1	1	1	0.061954	0.0628937	0.113372	2699			182	0.062986	0.0628937
1373501_at	1	1	1	0.060518	0.062987	0.0864167	6050		1372916_at	1	1	1	0.0606737	0.0630287	0.0950883	5465			183	0.062987	0.0630287
1374807_at	1	1	1	0.0649627	0.0631417	0.089957	7356		1370312_at	1	1	1	0.056147	0.0630613	0.0706493	2861			184	0.0631417	0.0630613
1389767_at	1	1	1	0.0657737	0.063236	0.111857	21835		1391589_at	1	1	1	0.0623207	0.0631217	0.080258	23657			185	0.063236	0.0631217
1367767_at	1	1	1	0.0573537	0.063268	0.0874603	316		1374081_at	1	1	1	0.0628763	0.063131	0.09912	6630			186	0.063268	0.063131
1372103_at	1	1	1	0.060866	0.0632937	0.0844023	4652		1368476_at	1	1	1	0.0640603	0.063501	0.0939413	1025			187	0.0632937	0.063501
1388376_at	1	1	1	0.0573433	0.0633413	0.0808647	20444		1387294_at	1	1	1	0.0562653	0.0635113	0.0886703	19362			188	0.0633413	0.0635113
1398968_at	1	1	1	0.0582497	0.0634083	0.0849667	30843		1389575_at	1	1	1	0.0513167	0.063583	0.075869	21643			189	0.0634083	0.063583
1388211_s_at	1	1	1	0.0616853	0.063426	0.0963227	20279		1382506_at	1	1	1	0.0609657	0.063604	0.0832497	15053			190	0.063426	0.063604
1393061_at	1	1	1	0.05909	0.063452	0.0840637	25128		1370869_at	1	1	1	0.0575687	0.0636817	0.0806497	3418			191	0.063452	0.0636817
1377051_at	1	1	1	0.066832	0.0634837	0.110347	9600		1370163_at	1	1	1	0.0659243	0.063779	0.107547	2712			192	0.0634837	0.063779
1372870_at	1	1	1	0.061839	0.063522	0.085107	5419		1368651_at	1	1	1	0.0606413	0.063844	0.100794	1200			193	0.063522	0.063844
1374085_at	1	1	1	0.0663613	0.0636103	0.0958723	6634		1372620_at	1	1	1	0.064884	0.063849	0.088448	5169			194	0.0636103	0.063849
1385582_at	1	1	1	0.0536833	0.06362	0.0783313	18117		1383699_at	1	1	1	0.052944	0.0638837	0.077602	16246			195	0.06362	0.0638837
1393516_at	1	1	1	0.0499927	0.06365	0.0733887	25580		1374996_at	1	1	1	0.073114	0.063929	0.110826	7545			196	0.06365	0.063929
1370407_at	1	1	1	0.05842	0.063732	0.082737	2956		1398541_at	1	1	1	0.055223	0.0639317	0.0741097	30427			197	0.063732	0.0639317
1367668_a_at	1	1	1	0.066033	0.0638283	0.102848	217		1370389_at	1	1	1	0.0564193	0.0640327	0.0789263	2938			198	0.0638283	0.0640327
1389498_at	1	1	1	0.0567623	0.0638587	0.0760083	21566		1371815_at	1	1	1	0.0617173	0.06408	0.0945777	4364			199	0.0638587	0.06408
1372344_at	1	1	1	0.0677797	0.0638917	0.103746	4893		1368826_at	1	1	1	0.060257	0.0641497	0.085104	1375			200	0.0638917	0.0641497
1373560_at	1	1	1	0.055176	0.0639373	0.083494	6109		1373980_at	1	1	1	0.061054	0.0643457	0.097481	6529			201	0.0639373	0.0643457
1390708_at	1	1	1	0.0580973	0.0639557	0.0819073	22776		1392468_at	1	1	1	0.06011	0.0645527	0.0934587	24536			202	0.0639557	0.0645527
1377966_at	1	1	1	0.064652	0.0640593	0.0862733	10514		1398346_at	1	1	1	0.0649203	0.0645807	0.100406	30232			203	0.0640593	0.0645807
1390485_at	1	1	1	0.05852	0.0641897	0.111007	22553		1378872_at	1	1	1	0.0567257	0.0646547	0.076448	11420			204	0.0641897	0.0646547
1374610_at	1	1	1	0.0632107	0.0642343	0.0830753	7159		1397750_at	1	1	1	0.0606127	0.0646803	0.0886217	29636			205	0.0642343	0.0646803
1394571_at	1	1	1	0.0679377	0.0642553	0.106453	26457		1378636_at	1	1	1	0.0636717	0.0647003	0.101218	11184			206	0.0642553	0.0647003
1372323_at	1	1	1	0.0668547	0.0644493	0.108163	4872		1377090_at	1	1	1	0.0750173	0.0647537	0.100371	9639			207	0.0644493	0.0647537
1383164_at	1	1	1	0.0586277	0.0644683	0.0898797	15711		1389270_x_at	1	1	1	0.055517	0.0648783	0.0905717	21338			208	0.0644683	0.0648783
1374480_at	1	1	1	0.0608487	0.0646113	0.0998547	7029		1371483_at	1	1	1	0.0623753	0.0648977	0.0742963	4032			209	0.0646113	0.0648977
1373014_at	1	1	1	0.0656263	0.064629	0.0861387	5563		1383569_at	1	1	1	0.0572573	0.064992	0.0909643	16116			210	0.064629	0.064992
1397838_at	1	1	1	0.0598363	0.0646453	0.101472	29724		1373031_at	1	1	1	0.069467	0.0650007	0.113862	5580			211	0.0646453	0.0650007
1371353_at	1	1	1	0.0598963	0.0646657	0.093437	3902		1378661_x_at	1	1	1	0.0576177	0.065086	0.089722	11209			212	0.0646657	0.065086
1388395_at	1	1	1	0.0572013	0.0647023	0.0833327	20463		1367694_at	1	1	1	0.059247	0.065118	0.087865	243			213	0.0647023	0.065118
1370870_at	1	1	1	0.060856	0.0647703	0.0888753	3419		1375898_at	1	1	1	0.0673107	0.0652947	0.095024	8447			214	0.0647703	0.0652947
1391104_at	1	1	1	0.072073	0.0648207	0.103532	23172		1395092_at	1	1	1	0.0681063	0.0652947	0.106752	26978			215	0.0648207	0.0652947
1369720_at	1	1	1	0.0625613	0.0648663	0.0811287	2269		1368904_at	1	1	1	0.061264	0.065342	0.0824067	1453			216	0.0648663	0.065342
1386982_at	1	1	1	0.0651377	0.0649027	0.0948757	19050		1390463_at	1	1	1	0.0602183	0.0653533	0.084325	22531			217	0.0649027	0.0653533
1367519_at	1	1	1	0.054281	0.0649387	0.096929	68		1387409_x_at	1	1	1	0.0684513	0.065445	0.092326	19477			218	0.0649387	0.065445
1383569_at	1	1	1	0.05891	0.0650653	0.0827437	16116		1369583_at	1	1	1	0.066321	0.0654637	0.0931343	2132			219	0.0650653	0.0654637
1378378_at	1	1	1	0.0614863	0.0650903	0.0862467	10926		1374606_at	1	1	1	0.060091	0.0654677	0.0752187	7155			220	0.0650903	0.0654677
1378638_a_at	1	1	1	0.0622327	0.0652897	0.079539	11186		1376985_at	1	1	1	0.0647653	0.065485	0.107007	9534			221	0.0652897	0.065485
1367506_at	1	1	1	0.0681203	0.065322	0.101437	55		1373556_at	1	1	1	0.054087	0.065508	0.0847057	6105			222	0.065322	0.065508
1368651_at	1	1	1	0.0635767	0.065355	0.0737363	1200		1376618_at	1	1	1	0.063016	0.065568	0.0903257	9167			223	0.065355	0.065568
1374939_at	1	1	1	0.070069	0.065381	0.109291	7488		1368375_a_at	1	1	1	0.0625827	0.0656407	0.0858813	924			224	0.065381	0.0656407
1383831_at	1	1	1	0.061604	0.0654493	0.0896717	16378		1389183_at	1	1	1	0.0665527	0.065646	0.0937463	21251			225	0.0654493	0.065646
1394470_at	1	1	1	0.0644013	0.065496	0.0956483	26356		1368003_at	1	1	1	0.0554217	0.0656927	0.0830703	552			226	0.065496	0.0656927
1383737_at	1	1	1	0.0603433	0.0655643	0.0876923	16284		1390529_at	1	1	1	0.0577647	0.0656987	0.0860727	22597			227	0.0655643	0.0656987
1389739_at	1	1	1	0.0678793	0.0656907	0.100516	21807		1380153_at	1	1	1	0.0665763	0.0657047	0.108931	12700			228	0.0656907	0.0657047
1386886_at	1	1	1	0.0637987	0.0657277	0.0990173	18954		1375115_at	1	1	1	0.0717457	0.0657133	0.108345	7664			229	0.0657277	0.0657133
1389199_at	1	1	1	0.059959	0.065734	0.0951047	21267		1371777_at	1	1	1	0.0676707	0.0657267	0.103662	4326			230	0.065734	0.0657267
1393421_at	1	1	1	0.0684047	0.065754	0.104037	25487		1388361_at	1	1	1	0.066471	0.065928	0.087137	20429			231	0.065754	0.065928
1379717_at	1	1	1	0.0565033	0.065813	0.0896907	12264		1374231_at	1	1	1	0.0725197	0.0659487	0.103495	6780			232	0.065813	0.0659487
1393793_at	1	1	1	0.0762693	0.0658537	0.135693	25857		1369161_at	1	1	1	0.0801913	0.0660103	0.107427	1710			233	0.0658537	0.0660103
1367638_at	1	1	1	0.0616187	0.0658653	0.09387	187		1374165_at	1	1	1	0.0665117	0.066039	0.10347	6714			234	0.0658653	0.066039
1370159_at	1	1	0.944444	0.0627483	0.065885	0.12514	2708		1398818_at	1	1	1	0.069633	0.066101	0.103128	30593			235	0.065885	0.066101
1372381_at	1	1	1	0.0565793	0.065919	0.079917	4930		1384074_at	1	1	1	0.0618793	0.0661943	0.0837883	16620			236	0.065919	0.0661943
1390383_at	1	1	1	0.057812	0.0659393	0.082357	22451		1388322_at	1	1	1	0.0821853	0.066213	0.108878	20390			237	0.0659393	0.066213
1390433_at	1	1	1	0.0544867	0.0659857	0.0876143	22501		1398407_at	1	1	1	0.0641547	0.066237	0.0838653	30293			238	0.0659857	0.066237
1376958_at	1	1	1	0.0669493	0.0659883	0.098277	9507		1370552_at	1	1	1	0.0695373	0.0662537	0.0909947	3101			239	0.0659883	0.0662537
1391045_at	1	1	1	0.0586627	0.0660177	0.0798733	23113		1376946_at	1	1	1	0.063436	0.0663063	0.0960083	9495			240	0.0660177	0.0663063
1392924_at	1	1	1	0.0592313	0.0660177	0.0841887	24992		1392798_at	1	1	1	0.0642513	0.0663723	0.080857	24866			241	0.0660177	0.0663723
1368147_at	1	1	1	0.0704947	0.0660757	0.102442	696		1383792_at	1	1	1	0.0677547	0.0664697	0.093593	16339			242	0.0660757	0.0664697
1374273_at	1	1	1	0.0706093	0.0660827	0.110674	6822		1379574_at	1	1	1	0.0580233	0.06647	0.0773737	12121			243	0.0660827	0.06647
1370849_at	1	1	1	0.0719627	0.066119	0.111747	3398		1383378_at	1	1	1	0.053698	0.0665317	0.081134	15925			244	0.066119	0.0665317
1387001_at	1	1	1	0.0706737	0.066171	0.106855	19069		1395367_at	1	1	1	0.0720083	0.066576	0.10216	27253			245	0.066171	0.066576
1369050_at	1	1	1	0.0680803	0.0661927	0.110895	1599		1388190_at	1	1	1	0.0682857	0.0665857	0.102139	20258			246	0.0661927	0.0665857
1398508_at	1	1	1	0.073582	0.066222	0.102605	30394		1391609_at	1	1	1	0.0567973	0.0666507	0.088624	23677			247	0.066222	0.0666507
1395265_at	1	1	0.833333	0.0773217	0.0662737	0.136425	27151		1389566_at	1	1	1	0.0701873	0.066663	0.0928767	21634			248	0.0662737	0.066663
1371491_at	1	1	1	0.0656237	0.0662857	0.100791	4040		1390010_at	1	1	1	0.0636447	0.0666643	0.0909547	22078			249	0.0662857	0.0666643
1372316_at	1	1	1	0.067837	0.0663073	0.0935857	4865		1384886_at	1	1	1	0.0620307	0.0666857	0.105688	17421			250	0.0663073	0.0666857
1381891_at	1	1	1	0.0654683	0.066327	0.100048	14438		1377856_at	1	1	1	0.0677687	0.0666873	0.091626	10404			251	0.066327	0.0666873
1368586_at	1	1	1	0.0707403	0.0663593	0.101024	1135		1368040_at	1	1	1	0.0531787	0.066704	0.0854073	589			252	0.0663593	0.066704
1388153_at	1	1	1	0.0474527	0.0663827	0.072906	20221		1393733_at	1	1	1	0.0783	0.0667673	0.1192	25797			253	0.0663827	0.0667673
1367999_at	1	1	1	0.0687643	0.066383	0.107646	548		1374464_at	1	1	1	0.068548	0.0668857	0.105326	7013			254	0.066383	0.0668857
1383933_at	1	1	1	0.057567	0.0664023	0.0901317	16479		1398955_at	1	1	1	0.0664393	0.0668913	0.0970877	30730			255	0.0664023	0.0668913
1383382_at	0.97619	1	1	0.078245	0.066405	0.131758	15929		1390875_a_at	1	1	1	0.0719333	0.0669807	0.103697	22943			256	0.066405	0.0669807
1391387_s_at	1	1	1	0.0641127	0.0664157	0.0966453	23455		1372028_at	1	1	1	0.06185	0.067065	0.0908717	4577			257	0.0664157	0.067065
1378662_at	1	1	1	0.070456	0.0665063	0.0900533	11210		1368355_at	1	1	1	0.0676663	0.0670827	0.0893273	904			258	0.0665063	0.0670827
1371730_at	1	1	1	0.060948	0.0665263	0.0920527	4279		1383543_at	1	1	1	0.0652393	0.0670947	0.086524	16090			259	0.0665263	0.0670947
1383205_at	1	1	1	0.0624257	0.066559	0.0840197	15752		1375845_at	1	1	1	0.062902	0.067113	0.0906953	8394			260	0.066559	0.067113
1369161_at	1	1	1	0.0679613	0.0667273	0.108827	1710		1396391_at	1	1	1	0.063058	0.0671573	0.105581	28277			261	0.0667273	0.0671573
1368672_at	1	1	1	0.0650003	0.066813	0.103769	1221		1369787_at	1	1	1	0.0617743	0.0672147	0.101309	2336			262	0.066813	0.0672147
1388945_at	1	1	1	0.0601603	0.0668157	0.0846977	21013		1383529_at	1	1	1	0.059993	0.067234	0.09949	16076			263	0.0668157	0.067234
1375856_at	1	1	1	0.0600037	0.0668843	0.0825867	8405		1370508_a_at	1	1	1	0.0614137	0.0673133	0.0987643	3057			264	0.0668843	0.0673133
1388204_at	1	1	1	0.0591407	0.0669467	0.102419	20272		1398181_at	1	1	1	0.0675287	0.0673473	0.0929207	30067			265	0.0669467	0.0673473
1380041_at	1	1	1	0.0599817	0.0670687	0.0843463	12588		1392221_at	1	1	1	0.0668123	0.0673823	0.092452	24289			266	0.0670687	0.0673823
1395852_at	1	1	1	0.0743713	0.0670737	0.105387	27738		1370412_at	1	1	1	0.0590267	0.0673863	0.0811187	2961			267	0.0670737	0.0673863
1390923_a_at	1	1	1	0.071136	0.067085	0.102896	22991		1377637_at	1	1	1	0.0711637	0.0674003	0.109257	10185			268	0.067085	0.0674003
1376997_at	1	1	1	0.0581953	0.0671453	0.0922523	9546		1393299_at	1	1	1	0.0703083	0.0674467	0.0849943	25366			269	0.0671453	0.0674467
1389941_at	1	1	1	0.0574613	0.0671493	0.0993647	22009		1367462_at	1	1	1	0.0585403	0.067447	0.0937413	11			270	0.0671493	0.067447
1387948_at	1	1	1	0.071742	0.0672053	0.089698	20016		1372239_at	1	1	1	0.070362	0.0674477	0.109607	4788			271	0.0672053	0.0674477
1388501_at	1	1	1	0.065837	0.0672077	0.0921853	20569		1388323_at	1	1	1	0.0610857	0.0674687	0.083378	20391			272	0.0672077	0.0674687
1381269_at	1	1	1	0.0637923	0.067236	0.102956	13816		1368586_at	1	1	1	0.0691433	0.067513	0.098466	1135			273	0.067236	0.067513
1383611_at	1	1	1	0.0669063	0.067291	0.090057	16158		1368398_at	1	1	1	0.0629897	0.0675307	0.0895437	947			274	0.067291	0.0675307
1368317_at	1	1	1	0.062327	0.0673077	0.0856007	866		1383348_at	1	1	1	0.064618	0.0676047	0.0949573	15895			275	0.0673077	0.0676047
1374381_at	1	1	1	0.0720387	0.067328	0.0954477	6930		1375836_at	1	1	1	0.0718327	0.0676427	0.0955933	8385			276	0.067328	0.0676427
1369788_s_at	1	1	1	0.077751	0.067347	0.101236	2337		1367999_at	1	1	1	0.069876	0.0676603	0.0997747	548			277	0.067347	0.0676603
1394320_at	1	1	1	0.062594	0.067491	0.081378	26242		1374377_at	1	1	1	0.0674657	0.067698	0.091708	6926			278	0.067491	0.067698
1380195_at	1	1	1	0.0764767	0.0675757	0.11438	12742		1372969_at	1	1	1	0.0727613	0.0677687	0.0925417	5518			279	0.0675757	0.0677687
1383585_s_at	1	1	1	0.062903	0.0676243	0.100225	16132		1378353_at	1	1	1	0.0632527	0.0677857	0.0898483	10901			280	0.0676243	0.0677857
1371496_at	1	1	1	0.06255	0.067654	0.0863233	4045		1375904_at	1	1	1	0.066384	0.0678543	0.106568	8453			281	0.067654	0.0678543
1375749_at	1	1	1	0.0663293	0.0676623	0.09921	8298		1374056_at	1	1	1	0.0691223	0.067915	0.0956857	6605			282	0.0676623	0.067915
1388600_at	1	1	1	0.0654053	0.0677423	0.092737	20668		1373377_at	1	1	0.944444	0.0756547	0.067983	0.135434	5926			283	0.0677423	0.067983
1398840_at	1	1	1	0.0710033	0.067743	0.109122	30715		1382167_at	1	1	1	0.0704603	0.0681383	0.108161	14714			284	0.067743	0.0681383
1386517_at	1	1	1	0.0652987	0.0677857	0.0881913	18756		1374491_at	1	1	1	0.0623803	0.0681387	0.086559	7040			285	0.0677857	0.0681387
1398308_at	1	1	1	0.0572067	0.0678523	0.102721	30194		1383632_at	1	1	1	0.062763	0.0681603	0.0904007	16179			286	0.0678523	0.0681603
1368476_at	1	1	1	0.0636423	0.0678597	0.0869303	1025		1388666_at	1	1	1	0.0698593	0.0681617	0.120312	20734			287	0.0678597	0.0681617
1377844_at	1	1	1	0.063461	0.0678663	0.086775	10392		1388568_at	1	1	1	0.0640767	0.0681693	0.0956807	20636			288	0.0678663	0.0681693
1370247_a_at	1	1	1	0.0706767	0.0679247	0.116054	2796		1398845_at	1	1	1	0.0614983	0.0681957	0.0768923	30620			289	0.0679247	0.0681957
1372920_at	1	1	1	0.0721987	0.0679803	0.106737	5469		1375740_at	1	1	1	0.0687247	0.06821	0.104383	8289			290	0.0679803	0.06821
1381872_at	1	1	1	0.066145	0.0679837	0.0977893	14419		1390510_at	1	1	1	0.064866	0.068244	0.0874897	22578			291	0.0679837	0.068244
1393990_at	1	1	1	0.059769	0.0680073	0.083023	26053		1390236_at	0.97619	1	1	0.0690317	0.0682517	0.128999	22304			292	0.0680073	0.0682517
1398867_at	1	1	1	0.059417	0.0680493	0.087621	30742		1377233_at	1	1	1	0.0653703	0.0683163	0.0918043	9782			293	0.0680493	0.0683163
1378896_at	1	1	1	0.0590513	0.0680727	0.0905693	11444		1371897_at	1	1	1	0.068511	0.068436	0.109945	4446			294	0.0680727	0.068436
1368375_a_at	1	1	1	0.058995	0.06808	0.0958673	924		1379393_at	1	1	1	0.066456	0.0684957	0.092185	11940			295	0.06808	0.0684957
1390952_at	1	1	1	0.0644017	0.0680957	0.090959	23020		1382190_at	1	1	1	0.074085	0.0685363	0.127694	14737			296	0.0680957	0.0685363
1382294_at	1	1	0.888889	0.0720637	0.0681027	0.128644	14841		1394987_at	1	1	1	0.0674747	0.0685567	0.0922553	26873			297	0.0681027	0.0685567
1390426_at	1	1	1	0.063333	0.068133	0.0882787	22494		1393953_at	1	1	1	0.0749143	0.068561	0.109333	26016			298	0.068133	0.068561
1374702_at	1	1	1	0.0703217	0.0681427	0.110022	7251		1380652_at	1	1	1	0.0627457	0.068591	0.087785	13199			299	0.0681427	0.068591
1388070_a_at	1	1	1	0.0658943	0.068191	0.0984577	20138		1382272_at	1	1	1	0.069102	0.068607	0.101067	14819			300	0.068191	0.068607
1389194_at	1	1	1	0.0607343	0.0682257	0.0848623	21262		1368317_at	1	1	1	0.0705933	0.0686123	0.0918833	866			301	0.0682257	0.0686123
1376196_a_at	1	1	1	0.0654913	0.068244	0.107472	8745		1390688_at	1	1	1	0.0649043	0.0686147	0.089381	22756			302	0.068244	0.0686147
1368426_at	1	1	1	0.0740453	0.068315	0.106737	975		1381857_at	1	1	1	0.0632287	0.068643	0.0910303	14404			303	0.068315	0.068643
1374696_at	1	1	1	0.057027	0.068496	0.0848497	7245		1379349_a_at	1	1	1	0.0681247	0.0686653	0.0954233	11896			304	0.068496	0.0686653
1372197_at	1	1	1	0.0696167	0.0685513	0.098922	4746		1368672_at	1	1	1	0.063872	0.0687637	0.104997	1221			305	0.0685513	0.0687637
1376313_at	1	1	1	0.0591217	0.0685687	0.07837	8862		1382875_at	1	1	1	0.0674353	0.06878	0.120178	15422			306	0.0685687	0.06878
1387793_at	1	1	1	0.0665207	0.0687197	0.113627	19861		1367574_at	1	1	1	0.066241	0.0688393	0.0903617	123			307	0.0687197	0.0688393
1382944_at	1	1	1	0.060641	0.068771	0.077653	15491		1393361_at	1	1	1	0.0599013	0.068969	0.095145	25428			308	0.068771	0.068969
1398955_at	1	1	1	0.070903	0.068814	0.108701	30830		1383181_at	1	1	1	0.057912	0.069017	0.0774067	15728			309	0.068814	0.069017
1373984_at	1	1	1	0.067891	0.068859	0.09862	6533		1381359_at	1	1	1	0.068147	0.0690313	0.0983613	13906			310	0.068859	0.0690313
1374652_at	1	1	1	0.0603387	0.0688927	0.0868897	7201		1380010_at	1	1	1	0.0592643	0.069041	0.0844383	12557			311	0.0688927	0.069041
1392518_at	1	1	1	0.0735317	0.0688983	0.101683	24586		1376909_at	1	1	1	0.066257	0.069136	0.109568	9458			312	0.0688983	0.069136
1371942_at	1	1	1	0.058551	0.0689473	0.0854343	4491		1382333_at	1	1	1	0.075771	0.0691537	0.102173	14880			313	0.0689473	0.0691537
1377651_at	1	1	1	0.0688697	0.0691403	0.095842	10199		1393205_at	1	1	1	0.0615967	0.0691567	0.0836703	25272			314	0.0691403	0.0691567
1373642_at	1	1	1	0.064853	0.0691477	0.108201	6191		1388636_at	1	1	1	0.0608343	0.0691897	0.094123	20704			315	0.0691477	0.0691897
1385670_at	1	1	1	0.0637113	0.0691523	0.0924943	18202		1369940_at	1	1	1	0.0767303	0.0693133	0.108161	2489			316	0.0691523	0.0693133
1374618_at	1	1	1	0.06516	0.0691527	0.096421	7167		1370397_at	1	1	1	0.062686	0.069343	0.0850773	2946			317	0.0691527	0.069343
1379608_at	1	1	1	0.0544517	0.069184	0.07918	12155		1373497_at	1	1	1	0.065151	0.0693543	0.0938213	6046			318	0.069184	0.0693543
1397540_at	1	1	1	0.0689293	0.0692523	0.11331	29426		1368906_at	1	1	1	0.073596	0.069356	0.107947	1455			319	0.0692523	0.069356
1373512_at	0.952381	1	1	0.0760433	0.069254	0.108529	6061		1369664_at	1	1	1	0.082749	0.069403	0.111068	2213			320	0.069254	0.069403
1392946_at	1	1	1	0.063035	0.0692547	0.09997	25014		1372688_at	1	1	1	0.0706817	0.069441	0.111025	5237			321	0.0692547	0.069441
1372925_at	1	1	1	0.070685	0.0692947	0.104926	5474		1377577_at	1	1	1	0.062155	0.069449	0.0897453	10126			322	0.0692947	0.069449
1371721_at	1	1	1	0.0696337	0.069393	0.115702	4270		1374431_at	1	1	1	0.0768943	0.0694583	0.106351	6980			323	0.069393	0.0694583
1384327_at	1	1	1	0.0772533	0.0694093	0.110533	16868		1367767_at	1	1	1	0.062786	0.0694827	0.08814	316			324	0.0694093	0.0694827
1377562_at	1	1	1	0.0613327	0.0694267	0.090706	10111		1367668_a_at	1	1	1	0.0724727	0.069584	0.1137	217			325	0.0694267	0.069584
1388531_at	1	1	1	0.060185	0.069434	0.0918937	20599		1374453_at	1	1	1	0.068278	0.0697197	0.100203	7002			326	0.069434	0.0697197
1368355_at	1	1	1	0.0721603	0.069469	0.101461	904		1398575_at	1	1	1	0.0710343	0.0697403	0.0930803	30461			327	0.069469	0.0697403
1370618_at	1	1	1	0.075754	0.0694893	0.118574	3167		1394517_at	1	1	1	0.0635183	0.06978	0.101469	26403			328	0.0694893	0.06978
1375631_at	1	1	1	0.0757807	0.0695223	0.101196	8180		1379631_at	1	1	1	0.0698217	0.0697923	0.111977	12178			329	0.0695223	0.0697923
1376435_at	1	1	1	0.0682307	0.0695557	0.100565	8984		1369050_at	1	1	1	0.077866	0.0699363	0.130394	1599			330	0.0695557	0.0699363
1367454_at	1	1	1	0.0594723	0.0695647	0.0962503	3		1369337_at	1	1	1	0.07062	0.0699733	0.107325	1886			331	0.0695647	0.0699733
1381793_at	1	1	1	0.0694863	0.069582	0.0937633	14340		1379256_at	1	1	1	0.0613807	0.0700703	0.0811683	11803			332	0.069582	0.0700703
1378874_at	1	1	0.888889	0.0760383	0.0695973	0.133149	11422		1368304_at	1	1	1	0.055606	0.0701117	0.079179	853			333	0.0695973	0.0701117
1388651_at	1	1	1	0.0636357	0.0696273	0.102371	20719		1385148_at	1	1	0.777778	0.0787117	0.0701693	0.134233	17683			334	0.0696273	0.0701693
1367721_at	1	1	1	0.070808	0.0696497	0.111361	270		1371717_at	1	1	1	0.0758897	0.0702387	0.119316	4266			335	0.0696497	0.0702387
1377523_at	1	1	1	0.066073	0.0696503	0.0989323	10072		1387902_a_at	1	1	1	0.0706027	0.0702573	0.107462	19970			336	0.0696503	0.0702573
1374417_at	1	1	1	0.0659473	0.0696667	0.0974333	6966		1370951_at	1	1	1	0.0660057	0.070273	0.101779	3500			337	0.0696667	0.070273
1385441_at	1	1	1	0.0713227	0.069736	0.115704	17976		1380887_at	1	1	1	0.0697833	0.0705137	0.0947747	13434			338	0.069736	0.0705137
1382219_at	1	1	1	0.066598	0.0697487	0.103017	14766		1390465_at	1	1	1	0.0695177	0.0706353	0.0954433	22533			339	0.0697487	0.0706353
1371312_at	1	1	1	0.0724333	0.0697923	0.100936	3861		1394478_at	1	1	1	0.0747907	0.0706793	0.097322	26364			340	0.0697923	0.0706793
1378907_at	1	1	1	0.065969	0.0698783	0.101916	11455		1375201_at	1	1	1	0.068207	0.0706817	0.100654	7750			341	0.0698783	0.0706817
1372330_at	0.97619	1	1	0.068177	0.0699283	0.0953647	4879		1379686_at	1	1	1	0.0711773	0.0707643	0.09566	12233			342	0.0699283	0.0707643
1387531_at	1	1	1	0.0672607	0.069966	0.107764	19599		1367519_at	1	1	1	0.0670897	0.07082	0.0921467	68			343	0.069966	0.07082
1373778_at	1	1	1	0.067272	0.070073	0.092817	6327		1373051_at	1	1	1	0.0722037	0.0708663	0.104812	5600			344	0.070073	0.0708663
1383550_at	1	1	1	0.071713	0.0700857	0.111349	16097		1389511_s_at	1	1	1	0.0672263	0.070884	0.103151	21579			345	0.0700857	0.070884
1371530_at	1	1	1	0.0596043	0.0701093	0.089676	4079		1388341_at	1	1	1	0.057547	0.0708847	0.0843597	20409			346	0.0701093	0.0708847
1387740_at	1	1	1	0.0715913	0.0701317	0.105243	19808		1368109_at	1	1	1	0.0699967	0.070908	0.097419	658			347	0.0701317	0.070908
1389561_at	1	1	1	0.0681847	0.070132	0.104396	21629		1389722_at	1	1	1	0.0797587	0.0709233	0.109276	21790			348	0.070132	0.0709233
1386927_at	1	1	1	0.0685737	0.0701637	0.097747	18995		1392458_at	1	1	1	0.0701023	0.0709347	0.0978093	24526			349	0.0701637	0.0709347
1388107_at	1	1	1	0.0670357	0.0701733	0.104867	20175		1370198_at	1	1	1	0.0707817	0.0709427	0.104706	2747			350	0.0701733	0.0709427
1388489_at	1	1	1	0.0636343	0.0701763	0.0999747	20557		1373672_at	1	1	1	0.069836	0.0709823	0.103026	6221			351	0.0701763	0.0709823
1368003_at	1	1	1	0.061002	0.0702633	0.0816583	552		1374476_at	1	1	1	0.0633837	0.0710473	0.0893227	7025			352	0.0702633	0.0710473
1379662_a_at	1	1	1	0.0707357	0.0702897	0.100788	12209		1374520_at	1	1	1	0.0691347	0.0710747	0.091348	7069			353	0.0702897	0.0710747
1383830_a_at	1	1	1	0.066603	0.0704607	0.08903	16377		1369719_at	1	1	1	0.062529	0.0711033	0.089156	2268			354	0.0704607	0.0711033
1383416_at	1	1	1	0.0597517	0.070469	0.0864287	15963		1386234_at	1	1	1	0.073879	0.0711073	0.134497	18605			355	0.070469	0.0711073
1371573_at	1	1	1	0.0657603	0.0704833	0.099273	4122		1368147_at	1	1	1	0.0699237	0.0711623	0.102655	696			356	0.0704833	0.0711623
1388812_at	1	1	1	0.0610357	0.0705503	0.0899657	20880		1368096_at	1	1	1	0.0591543	0.0711833	0.080137	645			357	0.0705503	0.0711833
1372722_at	1	1	1	0.0742337	0.070552	0.101151	5271		1385539_at	1	1	1	0.0653787	0.0712817	0.105607	18074			358	0.070552	0.0712817
1381958_at	1	1	1	0.0687927	0.0705867	0.101677	14505		1388950_at	1	1	1	0.0700487	0.071312	0.0985553	21018			359	0.0705867	0.071312
1392575_at	0.97619	1	1	0.0870427	0.0706133	0.135061	24643		1376069_at	1	1	1	0.0673323	0.0713407	0.0964597	8618			360	0.0706133	0.0713407
1395408_at	1	1	1	0.071937	0.0706417	0.104102	27294		1392958_at	1	1	1	0.0722107	0.071423	0.106019	25026			361	0.0706417	0.071423
1376630_at	1	1	1	0.067428	0.070663	0.0954713	9179		1372338_at	1	1	1	0.0760897	0.0714433	0.102333	4887			362	0.070663	0.0714433
1390097_at	1	1	1	0.067274	0.070768	0.113751	22165		1388094_at	1	1	1	0.0773073	0.0714987	0.0911297	20162			363	0.070768	0.0714987
1371842_at	1	1	1	0.0715867	0.0707873	0.102193	4391		1379195_s_at	1	1	1	0.0688147	0.0715677	0.099465	11743			364	0.0707873	0.0715677
1389096_at	1	1	1	0.0643107	0.070798	0.0947593	21164		1380795_at	1	1	1	0.069776	0.0716093	0.116555	13342			365	0.070798	0.0716093
1369921_at	1	1	1	0.0666207	0.0708037	0.0784	2470		1389212_at	1	1	1	0.0683427	0.071653	0.0959607	21280			366	0.0708037	0.071653
1388169_at	1	1	1	0.0770413	0.0708237	0.114678	20237		1385411_at	1	1	1	0.0595767	0.0719297	0.105601	17946			367	0.0708237	0.0719297
1375847_at	1	1	1	0.067455	0.0708527	0.097811	8396		1374746_at	1	1	1	0.064102	0.0719303	0.0956373	7295			368	0.0708527	0.0719303
1369560_at	1	1	1	0.0694147	0.0709427	0.115506	2109		1389541_at	1	1	1	0.0725447	0.072047	0.112099	21609			369	0.0709427	0.072047
1370888_at	1	1	1	0.0786617	0.0709453	0.122184	3437		1370165_at	0.928571	1	1	0.082333	0.0720847	0.109974	2714			370	0.0709453	0.0720847
1372909_at	1	1	1	0.0681803	0.0709563	0.0925563	5458		1388705_at	1	1	1	0.0724087	0.0721197	0.100789	20773			371	0.0709563	0.0721197
1369688_s_at	1	1	1	0.0692937	0.0709877	0.111317	2237		1374215_at	1	1	1	0.076719	0.0722163	0.104107	6764			372	0.0709877	0.0722163
1392507_at	1	1	1	0.0686617	0.0710817	0.101389	24575		1383020_at	1	1	1	0.066783	0.0722563	0.10423	15567			373	0.0710817	0.0722563
1377558_at	1	1	1	0.0687237	0.0711533	0.095982	10107		1376869_at	1	1	1	0.0651717	0.0722663	0.0924113	9418			374	0.0711533	0.0722663
1374387_at	1	1	1	0.0688847	0.071196	0.0938537	6936		1367927_at	1	1	1	0.0756207	0.0722747	0.103125	476			375	0.071196	0.0722747
1388720_at	1	1	1	0.0702033	0.0712	0.104434	20788		1372319_at	1	1	1	0.0682567	0.0722763	0.0959663	4868			376	0.0712	0.0722763
1372620_at	1	1	1	0.0660153	0.0712703	0.0937273	5169		1381838_at	1	1	1	0.0664323	0.0722997	0.10025	14385			377	0.0712703	0.0722997
1390028_at	1	1	1	0.0672987	0.071274	0.115708	22096		1383620_at	1	1	1	0.0656767	0.0723263	0.0839787	16167			378	0.071274	0.0723263
1383386_a_at	1	1	1	0.07543	0.071328	0.103342	15933		1374614_at	1	1	1	0.0837183	0.0723697	0.121759	7163			379	0.071328	0.0723697
1381392_at	1	1	1	0.074143	0.0713953	0.119799	13939		1384848_at	1	1	1	0.0766857	0.0723877	0.0994377	17383			380	0.0713953	0.0723877
1374253_at	1	1	1	0.0651833	0.0714213	0.0865507	6802		1372709_at	1	1	1	0.0725623	0.0724357	0.103288	5258			381	0.0714213	0.0724357
1384106_at	1	1	1	0.0856837	0.07152	0.114786	16652		1371569_at	1	1	0.888889	0.078891	0.0724687	0.127843	4118			382	0.07152	0.0724687
1393367_at	1	1	1	0.0691627	0.0715327	0.0959677	25434		1374730_at	1	1	1	0.0757123	0.0725187	0.103684	7279			383	0.0715327	0.0725187
1369799_at	1	1	1	0.0662713	0.071588	0.0996843	2348		1374934_at	1	1	1	0.0673427	0.0725427	0.0959813	7483			384	0.071588	0.0725427
1370881_at	1	1	1	0.066519	0.0716333	0.112092	3430		1386969_at	1	1	1	0.06311	0.072605	0.0947443	19037			385	0.0716333	0.072605
1371461_at	1	1	1	0.0533827	0.0716973	0.0824813	4010		1369150_at	1	1	1	0.0718133	0.0726313	0.10064	1699			386	0.0716973	0.0726313
1383533_at	1	1	1	0.071075	0.071776	0.0950753	16080		1368051_at	1	1	1	0.0740287	0.072732	0.10023	600			387	0.071776	0.072732
1371898_at	1	1	1	0.063384	0.071826	0.0940853	4447		1393717_at	1	1	1	0.0749617	0.072737	0.104301	25781			388	0.071826	0.072737
1381998_at	1	1	1	0.0741573	0.0718457	0.0993343	14545		1393565_at	1	1	1	0.076731	0.0727727	0.129329	25629			389	0.0718457	0.0727727
1377458_at	1	1	0.888889	0.076227	0.071871	0.139028	10007		1371065_at	1	1	1	0.0690473	0.0727847	0.101025	3614			390	0.071871	0.0727847
1396076_at	1	1	1	0.0671393	0.0718993	0.100751	27962		1382218_at	1	1	1	0.07208	0.0728057	0.0948527	14765			391	0.0718993	0.0728057
1380827_at	1	1	1	0.0765797	0.0719113	0.11398	13374		1388628_at	1	1	1	0.076132	0.07282	0.117789	20696			392	0.0719113	0.07282
1368041_at	1	1	1	0.0731027	0.0720507	0.104631	590		1376092_at	1	1	1	0.0676923	0.0728383	0.110822	8641			393	0.0720507	0.0728383
1394617_at	1	1	1	0.069311	0.0720733	0.116986	26503		1375622_at	1	1	1	0.066322	0.0728563	0.0954503	8171			394	0.0720733	0.0728563
1384145_at	1	1	1	0.0608947	0.0721307	0.0954407	16688		1377629_at	0.857143	1	0.888889	0.105144	0.072874	0.159573	10177			395	0.0721307	0.072874
1390289_at	1	1	1	0.0675637	0.0721653	0.0922493	22357		1388197_at	1	1	1	0.0720143	0.072881	0.105771	20265			396	0.0721653	0.072881
1393177_at	0.857143	1	0.888889	0.089016	0.07217	0.140455	25244		1372864_at	1	1	1	0.0690297	0.0729763	0.102091	5413			397	0.07217	0.0729763
1395041_at	1	1	1	0.0684597	0.072186	0.0947157	26927		1368206_at	1	1	1	0.0700537	0.0730263	0.101396	755			398	0.072186	0.0730263
1389251_at	1	1	1	0.0710017	0.0721923	0.103265	21319		1383488_at	1	1	1	0.068553	0.073041	0.100848	16035			399	0.0721923	0.073041
1391221_at	1	1	1	0.0728067	0.0722013	0.109345	23289		1391122_at	1	1	1	0.0703557	0.0730567	0.107154	23190			400	0.0722013	0.0730567
1397519_at	1	1	1	0.0732753	0.0722163	0.0957687	29405		1392890_at	1	1	1	0.0648707	0.0730637	0.093229	24958			401	0.0722163	0.0730637
1392391_at	1	1	1	0.0702897	0.0722317	0.0949637	24459		1372240_at	1	1	1	0.0779913	0.0730713	0.109649	4789			402	0.0722317	0.0730713
1370940_at	1	1	1	0.069765	0.0722703	0.098836	3489		1368711_at	1	1	1	0.0676373	0.0730743	0.0965783	1260			403	0.0722703	0.0730743
1370167_at	1	1	1	0.0732547	0.0723363	0.109717	2716		1372395_at	1	1	1	0.0757717	0.0730903	0.107519	4944			404	0.0723363	0.0730903
1384551_at	0.857143	1	0.777778	0.0886043	0.0724027	0.153651	17086		1390410_at	1	1	1	0.0791063	0.0731107	0.103388	22478			405	0.0724027	0.0731107
1370193_at	1	1	1	0.0595267	0.072421	0.087036	2742		1391600_at	1	1	0.888889	0.0754493	0.073134	0.115846	23668			406	0.072421	0.073134
1389558_at	1	1	1	0.073965	0.0724943	0.104754	21626		1371935_at	1	1	1	0.0767317	0.0731387	0.112091	4484			407	0.0724943	0.0731387
1375915_at	1	1	1	0.068764	0.072548	0.105145	8464		1393312_at	1	1	1	0.0589187	0.073154	0.095066	25379			408	0.072548	0.073154
1383267_at	1	1	1	0.0742627	0.072552	0.117541	15814		1370042_at	1	1	1	0.06496	0.0732263	0.111896	2591			409	0.072552	0.0732263
1375530_at	1	1	1	0.069017	0.0726037	0.100713	8079		1383511_at	1	1	1	0.0708193	0.0732427	0.101944	16058			410	0.0726037	0.0732427
1387609_at	1	1	1	0.0675483	0.0726333	0.10414	19677		1371972_at	1	1	1	0.0739297	0.0732603	0.107871	4521			411	0.0726333	0.0732603
1372467_at	1	1	1	0.0741697	0.0726647	0.102973	5016		1373022_at	1	1	1	0.076019	0.0732997	0.100937	5571			412	0.0726647	0.0732997
1376537_at	1	1	1	0.077052	0.07267	0.108546	9086		1384066_at	1	1	1	0.0766243	0.0733027	0.119937	16612			413	0.07267	0.0733027
1392467_at	1	1	1	0.0677493	0.0726823	0.0956193	24535		1391242_at	1	1	1	0.0721653	0.073391	0.124532	23310			414	0.0726823	0.073391
1375674_at	1	1	1	0.0689337	0.0726963	0.093259	8223		1388486_at	1	1	1	0.0714937	0.0734443	0.094092	20554			415	0.0726963	0.0734443
1387673_a_at	0.97619	1	1	0.081496	0.0727027	0.119669	19741		1394762_at	1	1	1	0.066691	0.0734927	0.0875697	26648			416	0.0727027	0.0734927
1368085_at	1	1	1	0.0720233	0.0727253	0.115306	634		1369560_at	1	1	1	0.0770277	0.0734957	0.108641	2109			417	0.0727253	0.0734957
1370199_at	1	1	1	0.0752937	0.0727403	0.111871	2748		1368789_at	1	1	1	0.0670437	0.0736023	0.0933137	1338			418	0.0727403	0.0736023
1368832_at	1	1	1	0.0747193	0.072746	0.106603	1381		1387250_at	1	1	0.888889	0.071583	0.0736657	0.123206	19318			419	0.072746	0.0736657
1369665_a_at	1	1	1	0.083291	0.0728357	0.127726	2214		1367506_at	1	1	1	0.0777537	0.073699	0.111718	55			420	0.0728357	0.073699
1393551_at	1	1	1	0.064834	0.0728683	0.0851	25615		1398243_at	1	1	1	0.0728267	0.0737083	0.106023	30129			421	0.0728683	0.0737083
1367807_at	0.952381	1	1	0.0838523	0.072918	0.120468	356		1371693_at	1	1	1	0.0716063	0.0737163	0.0914603	4242			422	0.072918	0.0737163
1394014_at	1	1	1	0.080946	0.0729247	0.119215	26076		1372065_at	1	1	1	0.0700313	0.073726	0.107497	4614			423	0.0729247	0.073726
1374468_at	1	1	1	0.0701707	0.072932	0.102873	7017		1381165_at	1	1	1	0.0732747	0.0737537	0.10343	13712			424	0.072932	0.0737537
1374086_at	1	1	1	0.070262	0.0729337	0.10397	6635		1395819_at	1	1	1	0.071616	0.0738043	0.0942213	27705			425	0.0729337	0.0738043
1368040_at	1	1	1	0.074921	0.0729537	0.103586	589		1387877_at	1	1	1	0.0790283	0.0738763	0.124549	19945			426	0.0729537	0.0738763
1382189_at	0.952381	1	1	0.0911993	0.0729577	0.127612	14736		1390193_at	1	1	1	0.085186	0.0738903	0.120359	22261			427	0.0729577	0.0738903
1388450_at	1	1	1	0.0625753	0.0729983	0.105727	20518		1383738_at	0.952381	1	0.944444	0.0796773	0.0739177	0.139351	16285			428	0.0729983	0.0739177
1371950_at	1	1	1	0.077266	0.0730397	0.0962157	4499		1370236_at	1	1	1	0.0743863	0.073928	0.0936803	2785			429	0.0730397	0.073928
1389001_at	1	1	1	0.06998	0.073083	0.0912827	21069		1378542_at	1	1	1	0.0715103	0.0739917	0.0966467	11090			430	0.073083	0.0739917
1377033_at	1	1	1	0.0790633	0.0731293	0.113218	9582		1388335_at	1	1	1	0.077849	0.0741207	0.101923	20403			431	0.0731293	0.0741207
1387422_at	1	1	1	0.078771	0.0731333	0.09816	19490		1371587_at	1	1	1	0.086626	0.0741247	0.126732	4136			432	0.0731333	0.0741247
1369867_at	1	1	1	0.067491	0.0731363	0.102337	2416		1378370_at	1	1	1	0.0726753	0.074172	0.103821	10918			433	0.0731363	0.074172
1376588_at	1	1	1	0.0699017	0.073149	0.112355	9137		1379694_at	1	1	1	0.0779567	0.0742567	0.0956337	12241			434	0.073149	0.0742567
1389583_at	1	1	1	0.0646313	0.0731517	0.0905827	21651		1380006_at	1	1	1	0.0797363	0.0742733	0.11668	12553			435	0.0731517	0.0742733
1374615_at	1	1	1	0.074489	0.0731547	0.100741	7164		1369044_a_at	1	1	1	0.0688087	0.0744007	0.100663	1593			436	0.0731547	0.0744007
1389551_at	1	1	1	0.0724113	0.0732377	0.114221	21619		1392343_at	1	1	1	0.068233	0.0745037	0.09166	24411			437	0.0732377	0.0745037
1382914_at	1	1	0.944444	0.083961	0.0732733	0.13189	15461		1374509_at	1	1	1	0.0692997	0.0745243	0.09782	7058			438	0.0732733	0.0745243
1374435_at	1	1	1	0.070596	0.0732783	0.105967	6984		1373448_at	1	1	1	0.0675267	0.0745363	0.101718	5997			439	0.0732783	0.0745363
1392466_at	1	1	1	0.072966	0.0733127	0.100955	24534		1388474_at	1	1	1	0.0628393	0.0745417	0.0892083	20542			440	0.0733127	0.0745417
1369972_at	1	1	1	0.056434	0.073336	0.091402	2521		1387375_at	1	1	1	0.0783477	0.0745863	0.103716	19443			441	0.073336	0.0745863
1369200_at	1	1	1	0.0723487	0.073353	0.0987887	1749		1388718_at	1	1	1	0.0725787	0.0746513	0.0923763	20786			442	0.073353	0.0746513
1371066_at	1	1	1	0.0714917	0.0733767	0.10934	3615		1372921_at	1	1	1	0.0642673	0.0746547	0.0901537	5470			443	0.0733767	0.0746547
1382028_at	1	1	1	0.069551	0.073378	0.0988707	14575		1372827_at	1	1	1	0.0874373	0.0746967	0.128408	5376			444	0.073378	0.0746967
1372069_at	1	1	1	0.067144	0.073385	0.0913023	4618		1381236_at	1	1	1	0.0715057	0.07484	0.09947	13783			445	0.073385	0.07484
1375909_at	1	1	1	0.0706577	0.073449	0.11116	8458		1371807_at	1	1	1	0.0758683	0.074847	0.107606	4356			446	0.073449	0.074847
1384925_at	1	1	1	0.067201	0.073482	0.104326	17460		1388753_at	0.952381	1	1	0.0887023	0.0748723	0.114052	20821			447	0.073482	0.0748723
1383527_at	1	1	1	0.0728013	0.0734913	0.108236	16074		1374692_at	1	1	1	0.068633	0.0748953	0.106597	7241			448	0.0734913	0.0748953
1368904_at	1	1	1	0.0669643	0.0736077	0.0964387	1453		1373513_at	1	1	1	0.063423	0.0748977	0.084726	6062			449	0.0736077	0.0748977
1377603_at	1	1	1	0.06489	0.073714	0.0972937	10152		1388684_at	1	1	1	0.069227	0.0749087	0.103244	20752			450	0.073714	0.0749087
1396387_at	1	1	1	0.0615967	0.0737227	0.105211	28273		1387645_at	1	1	0.888889	0.0796847	0.074909	0.127728	19713			451	0.0737227	0.074909
1374219_at	1	1	1	0.062675	0.0737513	0.103117	6768		1389924_at	1	1	1	0.073326	0.0749747	0.115927	21992			452	0.0737513	0.0749747
1380854_at	1	1	1	0.078433	0.0737813	0.113781	13401		1395354_at	1	1	1	0.0695097	0.0750217	0.0990427	27240			453	0.0737813	0.0750217
1390249_at	1	1	1	0.0672973	0.073819	0.0964627	22317		1370617_at	1	1	1	0.066309	0.0750507	0.100196	3166			454	0.073819	0.0750507
1386985_at	1	1	1	0.0640347	0.0738273	0.0970363	19053		1367680_at	1	1	1	0.0694663	0.0750653	0.099439	229			455	0.0738273	0.0750653
1372206_at	1	1	1	0.070438	0.0738907	0.097552	4755		1387726_at	1	1	1	0.0740947	0.0751787	0.106934	19794			456	0.0738907	0.0751787
1368398_at	1	1	1	0.0687613	0.0738923	0.0985333	947		1367721_at	1	1	1	0.0692803	0.0751903	0.0924727	270			457	0.0738923	0.0751903
1390146_at	1	1	1	0.0675237	0.0739477	0.102918	22214		1374413_at	1	1	1	0.073647	0.0752253	0.107876	6962			458	0.0739477	0.0752253
1371976_at	1	1	1	0.0656927	0.074023	0.090295	4525		1371660_at	1	1	1	0.070143	0.0752273	0.113364	4209			459	0.074023	0.0752273
1380794_at	1	1	1	0.0857913	0.0740663	0.119145	13341		1393353_at	1	1	1	0.0819853	0.075238	0.109818	25420			460	0.0740663	0.075238
1383166_at	1	1	1	0.078743	0.0742527	0.110889	15713		1368552_at	1	1	1	0.0738913	0.075239	0.098634	1101			461	0.0742527	0.075239
1387209_at	1	1	1	0.0791737	0.0742567	0.111531	19277		1395455_at	1	1	1	0.0775397	0.0752463	0.108789	27341			462	0.0742567	0.0752463
1388583_at	1	1	1	0.0617807	0.0742923	0.100415	20651		1372463_at	1	1	1	0.067185	0.0753943	0.100776	5012			463	0.0742923	0.0753943
1391808_at	1	1	1	0.0739247	0.0743117	0.102186	23876		1383791_at	1	1	1	0.0632383	0.0753943	0.086384	16338			464	0.0743117	0.0753943
1369803_at	1	1	1	0.081495	0.0743137	0.111586	2352		1369319_at	1	1	1	0.0684597	0.0754253	0.109774	1868			465	0.0743137	0.0754253
1379420_at	1	1	1	0.071332	0.0743807	0.109158	11967		1376815_at	1	1	1	0.0858427	0.0754347	0.135425	9364			466	0.0743807	0.0754347
1383776_at	1	1	1	0.0838593	0.0744073	0.132505	16323		1387196_at	1	1	1	0.065793	0.0754503	0.120252	19264			467	0.0744073	0.0754503
1386293_at	1	1	1	0.0688333	0.0744357	0.109299	18639		1380305_at	0.952381	1	0.888889	0.0760947	0.075462	0.124031	12852			468	0.0744357	0.075462
1386898_at	1	1	0.944444	0.0721757	0.0745267	0.109395	18966		1376988_at	1	1	1	0.075007	0.075476	0.11135	9537			469	0.0745267	0.075476
1368067_at	1	1	1	0.0699393	0.07453	0.0956447	616		1385543_at	1	1	1	0.083611	0.075585	0.118388	18078			470	0.07453	0.075585
1378395_at	1	1	1	0.0731703	0.0745603	0.093043	10943		1388435_at	1	1	1	0.065608	0.0756187	0.10011	20503			471	0.0745603	0.0756187
1371469_at	0.952381	1	1	0.085008	0.074598	0.118619	4018		1396315_at	1	1	1	0.067302	0.0756947	0.112477	28201			472	0.074598	0.0756947
1387353_at	1	1	1	0.083134	0.0746263	0.112851	19421		1393173_at	1	1	1	0.0776647	0.0757427	0.10164	25240			473	0.0746263	0.0757427
1386274_at	1	1	1	0.0700557	0.0746437	0.0967227	18629		1372737_at	1	1	1	0.080279	0.07576	0.113512	5286			474	0.0746437	0.07576
1371664_at	1	1	1	0.0743707	0.0746833	0.123274	4213		1367894_at	0.857143	1	1	0.0955827	0.075801	0.133656	443			475	0.0746833	0.075801
1373201_at	1	1	0.944444	0.0726243	0.074703	0.104452	5750		1381096_at	1	1	0.944444	0.0921847	0.0758093	0.132809	13643			476	0.074703	0.0758093
1370831_at	1	1	1	0.0678903	0.0747663	0.089939	3380		1389178_at	1	1	1	0.0689037	0.075843	0.10974	21246			477	0.0747663	0.075843
1376018_at	1	1	1	0.0703473	0.0748233	0.113048	8567		1370931_at	1	1	0.944444	0.0842023	0.075877	0.112953	3480			478	0.0748233	0.075877
1380511_at	1	1	1	0.0852963	0.0748513	0.130063	13058		1388380_at	1	1	1	0.0632597	0.0758773	0.0952397	20448			479	0.0748513	0.0758773
1371592_at	1	1	1	0.0704967	0.0748943	0.104243	4141		1372993_at	1	1	1	0.067136	0.075916	0.0982897	5542			480	0.0748943	0.075916
1393915_at	1	1	1	0.0710037	0.0749247	0.099438	25979		1369111_at	1	1	1	0.0645267	0.075934	0.101756	1660			481	0.0749247	0.075934
1367585_a_at	1	1	1	0.073896	0.0749487	0.112185	134		1388293_at	1	1	1	0.061197	0.0759627	0.103089	20361			482	0.0749487	0.0759627
1397453_at	1	1	1	0.070351	0.074949	0.100499	29339		1371526_at	1	1	1	0.0717903	0.0760283	0.104293	4075			483	0.074949	0.0760283
1379222_at	1	1	1	0.0651053	0.0751597	0.0954393	11770		1372575_at	1	1	1	0.082882	0.0760337	0.116189	5124			484	0.0751597	0.0760337
1370352_at	0.97619	1	0.888889	0.0819147	0.0752257	0.14234	2901		1389661_at	1	1	1	0.0790893	0.076106	0.106826	21729			485	0.0752257	0.076106
1376103_at	1	1	1	0.0764267	0.0752517	0.117024	8652		1390689_at	1	1	1	0.0763887	0.0761087	0.105456	22757			486	0.0752517	0.0761087
1374235_at	1	1	1	0.0800647	0.075317	0.115003	6784		1373638_at	1	1	1	0.0735003	0.0761107	0.100165	6187			487	0.075317	0.0761107
1374105_at	1	1	1	0.078637	0.075325	0.126823	6654		1388516_at	1	1	1	0.0666443	0.0761377	0.0953557	20584			488	0.075325	0.0761377
1375209_at	1	1	1	0.0628983	0.075357	0.091539	7758		1387074_at	1	1	1	0.069068	0.076148	0.102374	19142			489	0.075357	0.076148
1393777_at	1	1	1	0.0734557	0.075373	0.109325	25841		1376185_at	1	1	1	0.069348	0.0761613	0.103892	8734			490	0.075373	0.0761613
1368813_at	1	1	1	0.0737047	0.075388	0.113745	1362		1378640_at	1	1	1	0.0779007	0.0762	0.108257	11188			491	0.075388	0.0762
1381400_at	1	1	1	0.0730167	0.0753897	0.11977	13947		1369662_at	1	1	1	0.0734523	0.076281	0.0973857	2211			492	0.0753897	0.076281
1367694_at	1	1	1	0.0583383	0.0754507	0.08366	243		1399161_a_at	1	1	1	0.071661	0.0763163	0.101206	30936			493	0.0754507	0.0763163
1377021_at	1	1	1	0.08156	0.075483	0.110646	9570		1381922_at	1	1	1	0.0724193	0.0763217	0.102992	14469			494	0.075483	0.0763217
1394392_at	1	1	1	0.0703973	0.0755423	0.0994597	26278		1384904_at	0.904762	1	0.888889	0.094852	0.076378	0.142451	17439			495	0.0755423	0.076378
1388859_at	1	1	1	0.0732997	0.075583	0.0990053	20927		1398426_at	1	1	1	0.0836563	0.076379	0.117527	30312			496	0.075583	0.076379
1371460_at	1	1	1	0.0776187	0.0756107	0.106486	4009		1370539_at	1	1	0.888889	0.0866277	0.0764393	0.135632	3088			497	0.0756107	0.0764393
1387371_at	1	1	1	0.061183	0.0756127	0.0846563	19439		1372942_at	1	1	1	0.079694	0.0765363	0.111067	5491			498	0.0756127	0.0765363
1387388_at	1	1	1	0.0726447	0.07567	0.113603	19456		1368790_at	1	1	1	0.068745	0.0766277	0.114502	1339			499	0.07567	0.0766277
1388733_at	1	1	1	0.0779787	0.0756797	0.129323	20801		1392880_at	1	1	1	0.073376	0.0766393	0.109875	24948			500	0.0756797	0.0766393
1373381_at	1	1	1	0.0781723	0.0757313	0.121056	5930		1387518_at	1	1	1	0.0791003	0.0766453	0.131348	19586			501	0.0757313	0.0766453
1369226_at	1	1	1	0.078629	0.075751	0.122782	1775		1376036_at	1	1	0.888889	0.0798227	0.0766583	0.131013	8585			502	0.075751	0.0766583
1386568_at	0.952381	1	0.833333	0.0933733	0.0757683	0.148267	18780		1376637_at	1	1	1	0.0727747	0.076669	0.100292	9186			503	0.0757683	0.076669
1368789_at	1	1	1	0.0689417	0.0758023	0.0873907	1338		1382237_at	1	1	1	0.073541	0.0766997	0.10283	14784			504	0.0758023	0.0766997
1369319_at	1	1	1	0.073177	0.075819	0.11003	1868		1369200_at	1	1	1	0.073414	0.0767573	0.100179	1749			505	0.075819	0.0767573
1394432_at	0.857143	1	1	0.0821867	0.0758423	0.119026	26318		1368426_at	1	1	1	0.074711	0.0768477	0.107401	975			506	0.0758423	0.0768477
1375484_at	1	1	1	0.0735923	0.075908	0.109918	8033		1374535_at	1	1	1	0.0660797	0.076855	0.0960663	7084			507	0.075908	0.076855
1389678_at	1	1	1	0.067055	0.075912	0.125744	21746		1378850_at	0.97619	1	1	0.0803187	0.0768713	0.138405	11398			508	0.075912	0.0768713
1377000_at	1	1	1	0.078082	0.076005	0.119956	9549		1390477_at	1	1	1	0.0734383	0.076872	0.105844	22545			509	0.076005	0.076872
1376802_at	1	1	1	0.0742593	0.076008	0.113261	9351		1396452_at	0.952381	1	0.944444	0.0828013	0.0769177	0.125638	28338			510	0.076008	0.0769177
1373878_at	1	1	1	0.0734443	0.076053	0.109499	6427		1383076_at	1	1	1	0.0693747	0.076939	0.0930063	15623			511	0.076053	0.076939
1377884_at	1	1	1	0.076455	0.076068	0.10933	10432		1389129_at	1	1	0.888889	0.0797033	0.0769397	0.124356	21197			512	0.076068	0.0769397
1372473_at	1	1	1	0.065882	0.0760683	0.102664	5022		1392518_at	0.952381	1	0.888889	0.0897977	0.0770397	0.131063	24586			513	0.0760683	0.0770397
1383986_at	1	1	1	0.0786703	0.076197	0.1073	16532		1371011_at	1	1	1	0.0682103	0.077062	0.098578	3560			514	0.076197	0.077062
1369234_at	1	1	0.944444	0.0795253	0.0762587	0.120421	1783		1385410_at	0.928571	1	0.777778	0.0873967	0.0770777	0.146082	17945			515	0.0762587	0.0770777
1372857_at	0.952381	1	1	0.0810193	0.0763153	0.108321	5406		1368671_at	1	1	1	0.0779383	0.0771433	0.132482	1220			516	0.0763153	0.0771433
1398361_at	1	1	1	0.0778207	0.0763653	0.121145	30247		1389235_at	1	1	1	0.074487	0.07722	0.102579	21303			517	0.0763653	0.07722
1371005_at	1	1	1	0.0899473	0.0764257	0.122163	3554		1374274_at	1	1	1	0.069391	0.0772577	0.101833	6823			518	0.0764257	0.0772577
1376881_at	1	1	1	0.0631327	0.0764343	0.089689	9430		1371004_at	1	1	1	0.0815663	0.0772783	0.127361	3553			519	0.0764343	0.0772783
1378567_at	1	1	1	0.0774367	0.076459	0.107897	11115		1391485_at	1	1	1	0.076008	0.0772913	0.0981713	23553			520	0.076459	0.0772913
1376101_at	1	1	1	0.079448	0.0765143	0.114108	8650		1381837_at	1	1	1	0.083601	0.0773253	0.11387	14384			521	0.0765143	0.0773253
1383674_at	1	1	1	0.0741767	0.0765167	0.099425	16221		1371107_a_at	1	1	1	0.067963	0.077327	0.108025	3656			522	0.0765167	0.077327
1381696_at	1	1	1	0.0727547	0.076537	0.103432	14243		1387952_a_at	1	1	1	0.0757723	0.0773453	0.119215	20020			523	0.076537	0.0773453
1387966_at	1	1	1	0.0767	0.0765587	0.110056	20034		1379369_at	0.952381	1	1	0.083068	0.0773493	0.134313	11916			524	0.0765587	0.0773493
1375560_at	1	1	1	0.0774643	0.076584	0.126468	8109		1372377_at	1	1	1	0.0728213	0.077388	0.102238	4926			525	0.076584	0.077388
1385266_at	0.952381	1	1	0.0861507	0.076609	0.111301	17801		1373573_at	0.857143	1	0.777778	0.10585	0.0774527	0.162154	6122			526	0.076609	0.0774527
1398295_at	1	1	1	0.0763353	0.076629	0.114707	30181		1371709_at	1	1	1	0.077693	0.0774837	0.118892	4258			527	0.076629	0.0774837
1368552_at	1	1	1	0.0742267	0.0766557	0.10224	1101		1391442_at	1	1	1	0.079403	0.0775363	0.106627	23510			528	0.0766557	0.0775363
1379768_at	1	1	1	0.0777217	0.0766927	0.103729	12315		1378882_at	1	1	1	0.0808393	0.0775557	0.115847	11430			529	0.0766927	0.0775557
1368560_at	1	1	1	0.0704727	0.076716	0.105578	1109		1379199_at	1	1	1	0.0670703	0.0776413	0.112933	11747			530	0.076716	0.0776413
1371468_at	1	1	1	0.0735907	0.076751	0.109123	4017		1371611_at	1	1	1	0.0736723	0.077702	0.110786	4160			531	0.076751	0.077702
1390172_at	1	1	1	0.074985	0.076754	0.102313	22240		1382828_at	1	1	1	0.075358	0.0777113	0.109026	15375			532	0.076754	0.0777113
1372997_at	1	1	0.944444	0.0799667	0.0767613	0.114956	5546		1375551_at	1	1	1	0.0742853	0.0777447	0.107029	8100			533	0.0767613	0.0777447
1373808_at	1	1	1	0.0765033	0.0767913	0.105882	6357		1383193_at	1	1	1	0.0856243	0.0777513	0.131823	15740			534	0.0767913	0.0777513
1395421_at	1	1	1	0.075346	0.076798	0.106735	27307		1370324_at	1	1	1	0.0772403	0.0777627	0.110984	2873			535	0.076798	0.0777627
1370939_at	1	1	1	0.072269	0.076842	0.098085	3488		1383580_at	1	1	1	0.069213	0.0777677	0.0971077	16127			536	0.076842	0.0777677
1387087_at	1	1	1	0.0601347	0.0768673	0.0994857	19155		1368832_at	1	1	1	0.076534	0.0777873	0.114668	1381			537	0.0768673	0.0777873
1369663_at	1	1	1	0.068945	0.0768733	0.107133	2212		1383493_at	1	1	1	0.0741323	0.0778137	0.104285	16040			538	0.0768733	0.0778137
1372318_at	1	1	1	0.078044	0.0768947	0.100631	4867		1370146_at	1	1	1	0.071686	0.0778333	0.101337	2695			539	0.0768947	0.0778333
1382049_at	0.904762	1	0.944444	0.086034	0.0769213	0.127405	14596		1370880_at	1	1	1	0.0745543	0.0778347	0.0971507	3429			540	0.0769213	0.0778347
1375517_at	1	1	1	0.0725997	0.076926	0.104645	8066		1398848_at	1	1	1	0.0756287	0.0778557	0.0945013	30623			541	0.076926	0.0778557
1368177_at	1	1	1	0.0719543	0.0770697	0.107316	726		1376525_at	1	1	1	0.06536	0.077907	0.103495	9074			542	0.0770697	0.077907
1370365_at	1	1	1	0.0782793	0.07713	0.107666	2914		1398340_at	1	1	1	0.0772747	0.0779253	0.112282	30226			543	0.07713	0.0779253
1382544_at	1	1	1	0.0662777	0.0771383	0.0997023	15091		1371450_at	1	1	1	0.0842193	0.0779747	0.12334	3999			544	0.0771383	0.0779747
1367945_at	1	1	1	0.0722927	0.0771973	0.109848	494		1373484_at	1	1	1	0.0836823	0.077996	0.122226	6033			545	0.0771973	0.077996
1395510_at	1	1	1	0.0808323	0.0771987	0.123705	27396		1382153_at	0.952381	1	0.777778	0.0888667	0.0780257	0.147283	14700			546	0.0771987	0.0780257
1387788_at	1	1	1	0.0679357	0.0772197	0.103497	19856		1390127_at	1	1	1	0.0727873	0.0780647	0.100139	22195			547	0.0772197	0.0780647
1398264_at	1	1	1	0.0757463	0.0772483	0.110475	30150		1390078_at	1	1	1	0.075904	0.0780883	0.118585	22146			548	0.0772483	0.0780883
1372692_at	1	1	1	0.07377	0.0772587	0.102122	5241		1387215_at	1	1	1	0.0693017	0.0780973	0.101502	19283			549	0.0772587	0.0780973
1398870_at	1	1	1	0.0771417	0.0773097	0.108066	30745		1394251_x_at	1	1	1	0.0752643	0.0781093	0.111305	26207			550	0.0773097	0.0781093
1395247_at	1	1	1	0.083079	0.0773237	0.122173	27133		1392340_at	1	1	1	0.079645	0.078133	0.114354	24408			551	0.0773237	0.078133
1390305_at	0.952381	1	1	0.080207	0.0774833	0.131804	22373		1381369_at	1	1	0.944444	0.076889	0.0781337	0.126591	13916			552	0.0774833	0.0781337
1368915_at	1	1	1	0.0780093	0.0775003	0.101871	1464		1367584_at	0.97619	1	1	0.0722707	0.078168	0.112682	133			553	0.0775003	0.078168
1390820_at	1	1	1	0.0675393	0.0775113	0.0943303	22888		1390205_at	1	1	1	0.075792	0.0781813	0.130603	22273			554	0.0775113	0.0781813
1379636_at	0.928571	1	1	0.093621	0.07753	0.134274	12183		1371090_at	1	1	1	0.0734437	0.0781963	0.098869	3639			555	0.07753	0.0781963
1382007_at	1	1	1	0.0726193	0.0775493	0.090905	14554		1374683_at	0.904762	1	1	0.0898617	0.0781983	0.1309	7232			556	0.0775493	0.0781983
1371489_at	1	1	1	0.0821153	0.0775503	0.108529	4038		1390406_at	1	1	1	0.0740757	0.0782	0.104395	22474			557	0.0775503	0.0782
1371012_at	1	1	1	0.0700457	0.0775673	0.10512	3561		1377021_at	1	1	1	0.07526	0.0782047	0.104829	9570			558	0.0775673	0.0782047
1371249_at	1	1	1	0.0791477	0.077574	0.118329	3798		1375092_at	0.952381	1	1	0.0796897	0.0782287	0.123392	7641			559	0.077574	0.0782287
1374636_at	0.904762	1	0.833333	0.0815187	0.077581	0.133401	7185		1377039_at	1	1	1	0.0713997	0.078241	0.121964	9588			560	0.077581	0.078241
1374150_at	0.97619	1	1	0.0866573	0.077627	0.132025	6699		1369971_a_at	1	1	1	0.0674077	0.078242	0.104767	2520			561	0.077627	0.078242
1368146_at	0.857143	1	0.888889	0.0894753	0.077635	0.153278	695		1373955_at	1	1	1	0.0736793	0.0782523	0.115432	6504			562	0.077635	0.0782523
1371901_at	1	1	1	0.0729963	0.0776857	0.102652	4450		1381956_at	1	1	1	0.0749277	0.0782563	0.106143	14503			563	0.0776857	0.0782563
1376058_at	1	1	1	0.0859383	0.077792	0.136622	8607		1395546_at	1	1	1	0.0742377	0.0782607	0.101921	27432			564	0.077792	0.0782607
1384334_at	1	1	1	0.077126	0.0778253	0.110366	16875		1394362_at	0.904762	1	0.888889	0.101582	0.078269	0.154803	26262			565	0.0778253	0.078269
1367574_at	1	1	1	0.0659443	0.0778697	0.105968	123		1367975_at	1	1	1	0.0750507	0.0783013	0.129787	524			566	0.0778697	0.0783013
1384244_at	1	1	1	0.080466	0.0778707	0.106456	16786		1388155_at	1	1	1	0.077625	0.0783133	0.116907	20223			567	0.0778707	0.0783133
1389451_at	1	1	1	0.07515	0.0778787	0.107364	21519		1370906_at	1	1	1	0.0773613	0.0784357	0.100452	3455			568	0.0778787	0.0784357
1391289_at	1	1	0.888889	0.0743193	0.0779287	0.126527	23357		1373197_at	1	1	1	0.075355	0.078468	0.112812	5746			569	0.0779287	0.078468
1373960_at	1	1	1	0.070195	0.0779893	0.095452	6509		1372314_at	1	1	1	0.0764487	0.0785107	0.101974	4863			570	0.0779893	0.0785107
1390507_at	1	1	1	0.086427	0.0781133	0.11349	22575		1388820_at	1	1	1	0.0850937	0.078522	0.123227	20888			571	0.0781133	0.078522
1373026_at	1	1	1	0.0745667	0.0781707	0.108687	5575		1397632_at	1	1	1	0.078418	0.078529	0.115412	29518			572	0.0781707	0.078529
1388337_at	1	1	1	0.0727443	0.0781977	0.099079	20405		1371838_at	1	1	1	0.0833133	0.078635	0.111573	4387			573	0.0781977	0.078635
1387916_at	1	1	1	0.0735277	0.0782097	0.110911	19984		1375892_at	1	1	0.944444	0.0825953	0.0787027	0.129692	8441			574	0.0782097	0.0787027
1378666_at	1	1	1	0.0755523	0.0782107	0.0991597	11214		1372866_at	1	1	1	0.0739157	0.078737	0.0935413	5415			575	0.0782107	0.078737
1388324_at	1	1	1	0.0773907	0.078332	0.104366	20392		1392785_at	1	1	1	0.0752067	0.0787603	0.115463	24853			576	0.078332	0.0787603
1373676_at	1	1	1	0.0719967	0.078333	0.0945173	6225		1377156_at	1	1	1	0.0756047	0.0787643	0.103647	9705			577	0.078333	0.0787643
1394816_at	1	1	1	0.068559	0.0783493	0.097149	26702		1380064_at	1	1	1	0.0795557	0.0788073	0.114008	12611			578	0.0783493	0.0788073
1367894_at	1	1	0.944444	0.0771233	0.078368	0.109144	443		1372202_at	1	1	1	0.0735647	0.078808	0.101079	4751			579	0.078368	0.078808
1395146_at	1	1	1	0.072621	0.0783787	0.108927	27032		1368071_at	1	1	1	0.073772	0.0788123	0.110017	620			580	0.0783787	0.0788123
1389064_at	1	1	1	0.0765227	0.078426	0.108624	21132		1391251_at	1	1	1	0.075763	0.0788703	0.105793	23319			581	0.078426	0.0788703
1398977_at	1	1	1	0.068886	0.0784787	0.105451	30852		1373697_at	1	1	1	0.0818673	0.0789353	0.123864	6246			582	0.0784787	0.0789353
1370401_at	1	1	1	0.077389	0.07852	0.111365	2950		1369687_at	1	1	1	0.0766907	0.0789953	0.111563	2236			583	0.07852	0.0789953
1387186_at	1	1	1	0.0817717	0.0785423	0.113867	19254		1383852_at	1	1	1	0.0782173	0.0789977	0.103713	16399			584	0.0785423	0.0789977
1373770_at	1	1	1	0.07331	0.0785807	0.112374	6319		1368813_at	1	1	1	0.0739313	0.079001	0.102573	1362			585	0.0785807	0.079001
1383117_at	1	1	1	0.0690203	0.0786053	0.101246	15664		1398339_at	1	1	1	0.0744417	0.0790037	0.117721	30225			586	0.0786053	0.0790037
1387372_at	1	1	1	0.078495	0.078606	0.1059	19440		1398274_at	1	1	1	0.0808127	0.0791567	0.114346	30160			587	0.078606	0.0791567
1368645_at	1	1	1	0.0825653	0.078607	0.123025	1194		1392411_at	1	1	1	0.084625	0.079172	0.129122	24479			588	0.078607	0.079172
1371108_a_at	1	1	1	0.0689067	0.078677	0.098208	3657		1370178_at	1	1	1	0.080951	0.07925	0.11416	2727			589	0.078677	0.07925
1392541_at	1	1	1	0.076469	0.0786833	0.111826	24609		1381907_at	1	1	1	0.075808	0.079251	0.108055	14454			590	0.0786833	0.079251
1389287_at	1	1	1	0.0672743	0.0787003	0.088014	21355		1383223_at	1	1	1	0.0798887	0.0792767	0.114055	15770			591	0.0787003	0.0792767
1380336_at	0.952381	1	0.833333	0.0864197	0.078742	0.134439	12883		1393122_at	0.857143	1	1	0.09541	0.0793077	0.124879	25189			592	0.078742	0.0793077
1376202_at	1	1	1	0.073136	0.0787423	0.124314	8751		1375558_at	0.952381	1	0.888889	0.0894797	0.0793437	0.149697	8107			593	0.0787423	0.0793437
1397718_at	1	1	1	0.073449	0.078761	0.119823	29604		1382391_at	1	1	1	0.0819497	0.0794083	0.115796	14938			594	0.078761	0.0794083
1388768_at	1	1	1	0.0763927	0.078764	0.112752	20836		1392445_at	1	1	1	0.079856	0.0794223	0.114653	24513			595	0.078764	0.0794223
1368089_at	1	1	1	0.0784757	0.0787913	0.10152	638		1368642_at	1	1	1	0.0763483	0.0794553	0.112777	1191			596	0.0787913	0.0794553
1380262_at	1	1	1	0.0688663	0.0788143	0.092148	12809		1371981_at	1	1	1	0.0831537	0.0795323	0.129055	4530			597	0.0788143	0.0795323
1371500_at	1	1	1	0.0856117	0.0788147	0.115738	4049		1369226_at	1	1	1	0.079191	0.0795933	0.128109	1775			598	0.0788147	0.0795933
1398296_at	1	1	1	0.077286	0.0788347	0.108613	30182		1371882_a_at	1	1	1	0.076691	0.079599	0.0980697	4431			599	0.0788347	0.079599
1386282_x_at	1	1	1	0.0834367	0.0789437	0.125777	18634		1384102_at	1	1	1	0.0761673	0.0796083	0.109682	16648			600	0.0789437	0.0796083
1372408_at	1	1	0.777778	0.0828463	0.0789513	0.144809	4957		1371309_at	1	1	1	0.0741583	0.079624	0.100047	3858			601	0.0789513	0.079624
1386867_at	1	1	1	0.073251	0.0789933	0.09921	18935		1367926_at	1	1	1	0.0751753	0.0796737	0.116141	475			602	0.0789933	0.0796737
1377246_at	1	1	1	0.0769053	0.0790123	0.114676	9795		1370810_at	1	1	1	0.0820777	0.0797437	0.116047	3359			603	0.0790123	0.0797437
1390549_at	1	1	1	0.080234	0.0790137	0.11305	22617		1370848_at	0.97619	1	1	0.083254	0.0798023	0.119642	3397			604	0.0790137	0.0798023
1382204_at	1	1	1	0.074727	0.0790363	0.121783	14751		1383364_at	0.952381	1	1	0.0874647	0.0798347	0.123969	15911			605	0.0790363	0.0798347
1377102_at	1	1	1	0.074581	0.079048	0.108596	9651		1368067_at	1	1	1	0.07505	0.0798793	0.0916443	616			606	0.079048	0.0798793
1371519_at	0.952381	1	1	0.090938	0.0790777	0.134931	4068		1389947_at	1	1	0.888889	0.0871693	0.0798823	0.126364	22015			607	0.0790777	0.0798823
1370050_at	1	1	1	0.076528	0.0790917	0.104846	2599		1370400_at	1	1	1	0.080914	0.0799043	0.120784	2949			608	0.0790917	0.0799043
1371516_at	1	1	1	0.0844153	0.0792003	0.134106	4065		1372312_at	1	1	1	0.0768833	0.0799107	0.10307	4861			609	0.0792003	0.0799107
1379226_at	1	1	1	0.068786	0.0792607	0.103767	11774		1377813_at	1	1	1	0.0697137	0.079911	0.100344	10361			610	0.0792607	0.079911
1385187_at	0.97619	1	0.833333	0.0898217	0.079261	0.145051	17722		1377248_at	1	1	1	0.0855933	0.0799117	0.103638	9797			611	0.079261	0.0799117
1368226_at	1	1	1	0.080984	0.0792863	0.10692	775		1395790_at	1	1	1	0.0773333	0.0799607	0.13125	27676			612	0.0792863	0.0799607
1367881_at	1	1	1	0.0829277	0.0792883	0.11697	430		1368086_a_at	1	1	1	0.0753277	0.0800637	0.112111	635			613	0.0792883	0.0800637
1373692_at	1	1	1	0.0748377	0.0793463	0.122795	6241		1388333_at	1	1	1	0.073911	0.0800907	0.111146	20401			614	0.0793463	0.0800907
1370010_at	1	1	1	0.062448	0.079379	0.095038	2559		1372729_at	1	1	1	0.0826813	0.0800917	0.129712	5278			615	0.079379	0.0800917
1388534_at	1	1	1	0.069416	0.0794523	0.105786	20602		1392471_at	0.97619	1	0.888889	0.0875983	0.080096	0.142446	24539			616	0.0794523	0.080096
1372663_at	1	1	1	0.0691133	0.0794953	0.107669	5212		1367589_at	1	1	1	0.082358	0.0801017	0.123053	138			617	0.0794953	0.0801017
1370237_at	1	1	1	0.0666967	0.0795377	0.0989177	2786		1388093_at	1	1	1	0.0755773	0.0802093	0.108542	20161			618	0.0795377	0.0802093
1397734_at	1	1	1	0.0847807	0.0795893	0.122244	29620		1395211_s_at	0.97619	1	0.777778	0.0831033	0.0802107	0.14331	27097			619	0.0795893	0.0802107
1390212_at	1	1	1	0.0835103	0.0796377	0.122318	22280		1389189_at	1	1	1	0.0717257	0.0802607	0.106377	21257			620	0.0796377	0.0802607
1392531_at	0.952381	1	0.777778	0.0934223	0.0796517	0.133701	24599		1388750_at	1	1	1	0.0811523	0.0802773	0.113378	20818			621	0.0796517	0.0802773
1393215_at	1	1	1	0.072657	0.0796793	0.113619	25282		1389159_at	1	1	1	0.0880343	0.0802977	0.12501	21227			622	0.0796793	0.0802977
1370818_at	1	1	1	0.074639	0.0797353	0.150891	3367		1376790_at	1	1	1	0.071601	0.080306	0.10287	9339			623	0.0797353	0.080306
1398360_at	1	1	1	0.077893	0.0797657	0.107918	30246		1370938_at	1	1	1	0.0707867	0.0803283	0.0952577	3487			624	0.0797657	0.0803283
1387263_at	1	1	0.944444	0.0810287	0.0798447	0.122613	19331		1381958_at	1	1	0.722222	0.092428	0.080421	0.148093	14505			625	0.0798447	0.080421
1383022_at	1	1	1	0.0658963	0.0798727	0.1099	15569		1390153_at	1	1	1	0.070116	0.080472	0.100728	22221			626	0.0798727	0.080472
1388108_at	1	1	1	0.0758087	0.0798887	0.0991367	20176		1399087_at	1	1	1	0.071142	0.0805177	0.0978477	30862			627	0.0798887	0.0805177
1372779_at	0.928571	1	0.777778	0.0892363	0.0799277	0.158385	5328		1377568_at	1	1	1	0.0712823	0.080548	0.093367	10117			628	0.0799277	0.080548
1371697_at	1	1	1	0.061827	0.0799347	0.0877013	4246		1373688_at	1	1	1	0.0763027	0.080588	0.116128	6237			629	0.0799347	0.080588
1388607_at	1	1	1	0.074794	0.0799377	0.107879	20675		1396615_at	1	1	1	0.0806307	0.0806027	0.118096	28501			630	0.0799377	0.0806027
1368109_at	1	1	1	0.0755633	0.0800063	0.104749	658		1369234_at	1	1	1	0.0741557	0.08062	0.115209	1783			631	0.0800063	0.08062
1370981_at	0.952381	1	1	0.081304	0.0800157	0.110935	3530		1367631_at	1	1	0.888889	0.0884103	0.080629	0.12829	180			632	0.0800157	0.080629
1388765_at	1	1	1	0.079224	0.0800187	0.127294	20833		1397274_at	1	1	0.888889	0.083486	0.080684	0.138864	29160			633	0.0800187	0.080684
1372579_at	1	1	0.944444	0.0810617	0.080046	0.121636	5128		1394186_at	1	1	1	0.0760917	0.080709	0.114082	26173			634	0.080046	0.080709
1374734_at	1	1	1	0.076118	0.080049	0.100606	7283		1377858_at	1	1	1	0.067521	0.0807343	0.0944473	10406			635	0.080049	0.0807343
1379868_at	1	1	1	0.0855853	0.0801003	0.11162	12415		1392607_at	1	1	1	0.0803983	0.0807357	0.117439	24675			636	0.0801003	0.0807357
1393679_at	1	1	1	0.079141	0.0801157	0.110849	25743		1379836_at	1	1	1	0.072801	0.0807503	0.099697	12383			637	0.0801157	0.0807503
1374731_at	1	1	1	0.0731753	0.080121	0.101882	7280		1367950_at	1	1	1	0.0819257	0.080766	0.109514	499			638	0.080121	0.080766
1374060_at	1	1	1	0.0668363	0.0801977	0.106446	6609		1367763_at	1	1	1	0.067339	0.0807853	0.0942057	312			639	0.0801977	0.0807853
1369044_a_at	1	1	0.888889	0.0833983	0.0802127	0.129834	1593		1367897_at	1	1	1	0.0702243	0.080841	0.107343	446			640	0.0802127	0.080841
1370147_at	1	1	1	0.0800837	0.080253	0.118563	2696		1387659_at	1	1	1	0.0823597	0.0808493	0.123489	19727			641	0.080253	0.0808493
1388681_at	1	1	1	0.0772423	0.0802713	0.11533	20749		1378485_at	0.97619	1	0.888889	0.094543	0.0808657	0.141657	11033			642	0.0802713	0.0808657
1372248_at	1	1	1	0.083492	0.080292	0.124812	4797		1398606_at	1	1	1	0.0802903	0.0808913	0.11249	30492			643	0.080292	0.0808913
1369337_at	1	1	1	0.078654	0.0803217	0.103928	1886		1387246_at	1	1	1	0.090724	0.0808953	0.124003	19314			644	0.0803217	0.0808953
1368790_at	1	1	1	0.0724063	0.0803397	0.106198	1339		1374515_at	1	1	1	0.0741103	0.0809133	0.106847	7064			645	0.0803397	0.0809133
1377267_at	1	1	1	0.0795647	0.0803847	0.119872	9816		1380163_at	1	1	1	0.0837573	0.080917	0.123704	12710			646	0.0803847	0.080917
1374660_at	1	1	1	0.0820563	0.0803913	0.127505	7209		1375062_at	1	1	0.777778	0.0851793	0.0809313	0.13065	7611			647	0.0803913	0.0809313
1388965_at	1	1	1	0.0712773	0.0804257	0.103659	21033		1373766_at	1	1	1	0.0762013	0.08094	0.11856	6315			648	0.0804257	0.08094
1381775_at	1	1	1	0.074679	0.080462	0.103304	14322		1367638_at	1	1	1	0.0757137	0.080979	0.10605	187			649	0.080462	0.080979
1383401_at	0.857143	1	1	0.087525	0.080465	0.133318	15948		1388662_at	0.97619	1	0.888889	0.0953673	0.0809867	0.139745	20730			650	0.080465	0.0809867
1399014_at	1	1	1	0.0753477	0.0805657	0.10375	30889		1382515_at	0.857143	1	0.833333	0.105474	0.0810763	0.171111	15062			651	0.0805657	0.0810763
1387279_at	1	1	1	0.0747933	0.0805947	0.11004	19347		1374135_at	1	1	1	0.0764013	0.0811047	0.0982197	6684			652	0.0805947	0.0811047
1374524_at	1	1	1	0.0811563	0.0806043	0.101273	7073		1395193_at	1	1	1	0.0737913	0.081118	0.108022	27079			653	0.0806043	0.081118
1371091_at	1	1	1	0.0784237	0.0806193	0.118234	3640		1380517_at	1	1	1	0.0759973	0.0811373	0.130392	13064			654	0.0806193	0.0811373
1385505_at	0.97619	1	1	0.092472	0.080717	0.133673	18040		1376827_at	1	1	1	0.079256	0.0811807	0.11142	9376			655	0.080717	0.0811807
1396467_at	1	1	1	0.0783057	0.0808133	0.118683	28353		1391651_at	1	1	1	0.0808737	0.081181	0.139297	23719			656	0.0808133	0.081181
1390224_at	1	1	1	0.0744227	0.080871	0.125205	22292		1380480_at	1	1	1	0.0814733	0.0811863	0.117472	13027			657	0.080871	0.0811863
1390558_at	1	1	1	0.0780343	0.0809643	0.122836	22626		1367995_at	1	1	1	0.0856927	0.0812213	0.112247	544			658	0.0809643	0.0812213
1385790_at	1	1	1	0.0911843	0.0810217	0.129558	18322		1398305_at	0.904762	1	0.944444	0.096671	0.081246	0.142016	30191			659	0.0810217	0.081246
1370676_at	0.952381	1	0.888889	0.083594	0.0810283	0.116168	3225		1393730_at	1	1	1	0.0822977	0.0812687	0.120592	25794			660	0.0810283	0.0812687
1370811_at	1	1	1	0.0884853	0.081029	0.118922	3360		1396009_at	1	1	1	0.0692133	0.0813333	0.10611	27895			661	0.081029	0.0813333
1384167_at	1	1	1	0.0688357	0.0810343	0.0979053	16709		1374101_at	0.952381	1	1	0.084536	0.0813537	0.119526	6650			662	0.0810343	0.0813537
1374612_at	1	1	1	0.0804657	0.0810497	0.122076	7161		1390003_at	1	1	1	0.0732693	0.0813737	0.0975677	22071			663	0.0810497	0.0813737
1393252_at	1	1	1	0.072823	0.0810683	0.114424	25319		1368177_at	1	1	1	0.0729173	0.0814513	0.110066	726			664	0.0810683	0.0814513
1371311_at	1	1	0.888889	0.094625	0.0810873	0.128514	3860		1372173_at	1	1	1	0.089001	0.0814887	0.137481	4722			665	0.0810873	0.0814887
1370553_at	1	1	1	0.0754103	0.081107	0.100974	3102		1367836_at	1	1	1	0.0815853	0.0815037	0.117104	385			666	0.081107	0.0815037
1397893_at	0.952381	1	1	0.0891533	0.0811153	0.127802	29779		1383344_at	0.97619	1	1	0.084526	0.081549	0.13102	15891			667	0.0811153	0.081549
1382867_at	1	1	0.944444	0.0948413	0.081166	0.13005	15414		1398880_at	1	1	1	0.0732107	0.081558	0.112455	30655			668	0.081166	0.081558
1374513_at	1	1	1	0.076108	0.0812107	0.113495	7062		1387784_at	0.857143	1	0.888889	0.107133	0.0816747	0.162127	19852			669	0.0812107	0.0816747
1370166_at	0.97619	1	1	0.0869453	0.081258	0.138914	2715		1383551_at	1	1	1	0.0836583	0.081679	0.114318	16098			670	0.081258	0.081679
1398432_at	1	1	1	0.071511	0.081259	0.0972817	30318		1372549_at	1	1	1	0.0771297	0.0816813	0.114249	5098			671	0.081259	0.0816813
1373035_at	1	1	0.944444	0.078473	0.081302	0.131711	5584		1376800_at	1	1	0.888889	0.081014	0.081707	0.131013	9349			672	0.081302	0.081707
1372553_at	1	1	1	0.0759207	0.0813903	0.102292	5102		1392546_at	1	1	1	0.0785417	0.081718	0.120834	24614			673	0.0813903	0.081718
1373577_at	0.904762	1	0.777778	0.102308	0.0813957	0.15366	6126		1373130_at	0.857143	1	0.777778	0.110589	0.081723	0.164112	5679			674	0.0813957	0.081723
1388416_at	1	1	1	0.0781433	0.0814333	0.112826	20484		1377531_at	1	1	1	0.0748913	0.0817863	0.109435	10080			675	0.0814333	0.0817863
1367950_at	1	1	1	0.0659123	0.0815143	0.09827	499		1373956_at	1	1	1	0.079721	0.081811	0.124382	6505			676	0.0815143	0.081811
1370294_a_at	1	1	1	0.0707313	0.0815277	0.11781	2843		1367828_at	1	1	1	0.078625	0.0818213	0.120148	377			677	0.0815277	0.0818213
1390497_at	1	1	1	0.0795873	0.081567	0.110437	22565		1389390_at	1	1	1	0.077666	0.081845	0.109708	21458			678	0.081567	0.081845
1374147_at	0.857143	1	0.888889	0.102204	0.0815753	0.154172	6696		1382236_at	0.928571	1	0.777778	0.0906907	0.0818793	0.166194	14783			679	0.0815753	0.0818793
1388345_at	0.952381	1	0.888889	0.0824073	0.0815793	0.128482	20413		1390286_at	0.904762	1	1	0.0939097	0.0819147	0.126924	22354			680	0.0815793	0.0819147
1380228_at	1	1	1	0.089265	0.0816217	0.124476	12775		1397142_at	0.97619	1	1	0.0830423	0.081954	0.124845	29028			681	0.0816217	0.081954
1372907_at	0.97619	1	0.777778	0.098172	0.0816363	0.136026	5456		1377418_at	1	1	1	0.0834403	0.0819887	0.13161	9967			682	0.0816363	0.0819887
1367813_at	1	1	1	0.07751	0.0817033	0.10045	362		1373619_at	1	1	0.944444	0.087104	0.0819973	0.139616	6168			683	0.0817033	0.0819973
1389573_at	1	1	1	0.093593	0.0817237	0.134309	21641		1381967_at	0.904762	1	1	0.0931447	0.082045	0.139714	14514			684	0.0817237	0.082045
1380431_at	1	1	1	0.073247	0.081766	0.114114	12978		1384717_at	1	1	1	0.0751217	0.0820507	0.109588	17252			685	0.081766	0.0820507
1372399_at	0.904762	1	1	0.100838	0.081815	0.125266	4948		1372853_at	1	1	1	0.074435	0.0820987	0.113682	5402			686	0.081815	0.0820987
1373959_at	0.97619	1	1	0.091583	0.081825	0.120116	6508		1377820_a_at	1	1	1	0.0796637	0.0821137	0.121466	10368			687	0.081825	0.0821137
1371985_a_at	1	1	1	0.0873533	0.08188	0.123138	4534		1388703_at	0.857143	1	0.666667	0.100495	0.0821527	0.171055	20771			688	0.08188	0.0821527
1390421_at	1	1	1	0.0845777	0.0818887	0.117616	22489		1367807_at	0.904762	1	0.888889	0.089665	0.082187	0.127433	356			689	0.0818887	0.082187
1393264_at	1	1	1	0.0727867	0.0819397	0.101303	25331		1371894_at	1	1	1	0.0729273	0.0822223	0.0969823	4443			690	0.0819397	0.0822223
1390412_at	0.952381	1	1	0.086635	0.081945	0.125929	22480		1392474_at	0.952381	1	1	0.0866357	0.0822297	0.130613	24542			691	0.081945	0.0822297
1374687_at	1	1	1	0.0905063	0.0819683	0.114602	7236		1372744_at	1	1	0.888889	0.093112	0.0822323	0.140551	5293			692	0.0819683	0.0822323
1372045_at	1	1	1	0.066832	0.0819983	0.0875547	4594		1385392_at	1	1	1	0.081958	0.0822443	0.125829	17927			693	0.0819983	0.0822443
1398902_at	1	1	1	0.0763143	0.0820447	0.107891	30777		1378002_at	1	1	1	0.0802207	0.082258	0.110071	10550			694	0.0820447	0.082258
1369373_at	0.952381	1	1	0.086615	0.0820677	0.125735	1922		1370319_at	0.97619	1	1	0.07867	0.0823207	0.111324	2868			695	0.0820677	0.0823207
1380109_at	1	1	1	0.0673177	0.082107	0.0974993	12656		1387554_at	0.952381	1	0.888889	0.0847057	0.0824113	0.130904	19622			696	0.082107	0.0824113
1378028_at	1	1	1	0.0894023	0.0822697	0.12586	10576		1373234_at	1	1	1	0.0729157	0.082471	0.122859	5783			697	0.0822697	0.082471
1391702_at	1	1	1	0.0860867	0.0822867	0.127813	23770		1385456_at	1	1	1	0.0787137	0.0824907	0.109874	17991			698	0.0822867	0.0824907
1371454_at	0.904762	1	1	0.0898173	0.082304	0.138763	4003		1368146_at	0.904762	1	0.944444	0.0901933	0.0824943	0.146805	695			699	0.082304	0.0824943
1396528_at	1	1	0.944444	0.0858493	0.0823263	0.120009	28414		1390126_at	1	1	1	0.0736347	0.0824993	0.098339	22194			700	0.0823263	0.0824993
1389602_at	1	1	1	0.0784293	0.082397	0.112577	21670		1381220_at	1	1	1	0.0817423	0.082544	0.130943	13767			701	0.082397	0.082544
1384377_at	0.97619	1	0.944444	0.080502	0.082402	0.115655	16918		1395029_at	0.857143	1	0.888889	0.093376	0.082566	0.154154	26915			702	0.082402	0.082566
1390164_at	1	1	1	0.078307	0.0825497	0.11006	22232		1373630_at	1	1	1	0.0795377	0.0825677	0.111005	6179			703	0.0825497	0.0825677
1384816_at	1	1	1	0.0693417	0.0825587	0.100547	17351		1374402_at	0.97619	1	1	0.0879907	0.082617	0.118105	6951			704	0.0825587	0.082617
1373525_at	1	1	1	0.080844	0.0825853	0.126636	6074		1388441_at	0.952381	1	0.888889	0.0913303	0.082745	0.134409	20509			705	0.0825853	0.082745
1374136_at	0.952381	1	0.944444	0.0976813	0.0826073	0.132941	6685		1377573_at	1	1	0.944444	0.0833983	0.0827853	0.124479	10122			706	0.0826073	0.0827853
1374027_at	0.880952	1	0.666667	0.108088	0.08262	0.194242	6576		1380059_at	0.97619	1	0.888889	0.084594	0.08285	0.134001	12606			707	0.08262	0.08285
1376047_at	1	1	0.833333	0.0876943	0.0826487	0.150242	8596		1378933_at	0.904762	1	1	0.0967513	0.08287	0.148791	11481			708	0.0826487	0.08287
1377663_at	1	1	0.944444	0.0839497	0.082701	0.127502	10211		1375408_at	1	1	0.888889	0.089533	0.082891	0.127275	7957			709	0.082701	0.082891
1382274_at	1	1	1	0.0827073	0.082722	0.118539	14821		1374422_at	1	1	1	0.0799957	0.0829377	0.118123	6971			710	0.082722	0.0829377
1387845_at	1	1	1	0.084199	0.0827483	0.118089	19913		1382316_at	1	1	1	0.0948517	0.0829737	0.128766	14863			711	0.0827483	0.0829737
1391298_at	1	1	1	0.0808057	0.0827827	0.114703	23366		1372472_at	1	1	1	0.087186	0.082998	0.116284	5021			712	0.0827827	0.082998
1379413_at	1	1	1	0.0725333	0.0828127	0.102282	11960		1373492_at	1	1	1	0.0822193	0.083	0.108866	6041			713	0.0828127	0.083
1387259_at	1	1	1	0.085149	0.08289	0.116482	19327		1397648_at	1	1	0.888889	0.0837823	0.0830647	0.12084	29534			714	0.08289	0.0830647
1383362_at	1	1	1	0.0801427	0.0829613	0.1152	15909		1380056_at	1	1	1	0.0794037	0.0830837	0.104178	12603			715	0.0829613	0.0830837
1394022_at	1	1	1	0.0791767	0.0830087	0.118373	26081		1376191_at	1	1	1	0.083199	0.083105	0.107976	8740			716	0.0830087	0.083105
1373288_at	1	1	1	0.079703	0.0830143	0.12408	5837		1371588_at	1	1	1	0.074273	0.0831067	0.108858	4137			717	0.0830143	0.0831067
1374404_at	0.952381	1	0.888889	0.0914787	0.08302	0.137624	6953		1388209_at	1	1	0.888889	0.0861467	0.0831923	0.141138	20277			718	0.08302	0.0831923
1371524_at	1	1	1	0.0694187	0.0830733	0.108107	4073		1372041_at	1	1	1	0.0774963	0.0832253	0.114293	4590			719	0.0830733	0.0832253
1379991_at	1	1	1	0.077682	0.0830893	0.109121	12538		1374024_at	1	1	1	0.077804	0.0832547	0.119586	6573			720	0.0830893	0.0832547
1389746_at	1	1	1	0.0842023	0.0830943	0.113699	21814		1370246_at	1	1	1	0.06604	0.0832977	0.112024	2795			721	0.0830943	0.0832977
1376839_at	1	1	1	0.08128	0.0831103	0.118505	9388		1398162_at	1	1	0.888889	0.0855093	0.083348	0.126488	30048			722	0.0831103	0.083348
1387228_at	1	1	1	0.0870033	0.0831213	0.121752	19296		1374132_at	0.952381	1	0.888889	0.0873327	0.0833973	0.125855	6681			723	0.0831213	0.0833973
1379400_at	1	1	0.833333	0.079125	0.0831243	0.131969	11947		1375124_at	1	1	1	0.0827663	0.0834643	0.121621	7673			724	0.0831243	0.0834643
1371710_at	1	1	1	0.082918	0.0831457	0.110391	4259		1383351_at	1	1	1	0.0652063	0.0834803	0.111035	15898			725	0.0831457	0.0834803
1372472_at	1	1	1	0.0822533	0.0831857	0.108757	5021		1379733_at	1	1	0.888889	0.0785547	0.0835437	0.129378	12280			726	0.0831857	0.0835437
1368283_at	1	1	1	0.0795033	0.0832067	0.109969	832		1370284_at	1	1	1	0.0701207	0.083562	0.0947703	2833			727	0.0832067	0.083562
1382248_at	1	1	0.888889	0.0837193	0.0832523	0.138059	14795		1384107_at	1	1	1	0.076499	0.0835933	0.104227	16653			728	0.0832523	0.0835933
1390709_at	1	1	1	0.0809553	0.0832607	0.108821	22777		1375521_at	1	1	1	0.0773647	0.083594	0.110084	8070			729	0.0832607	0.083594
1368642_at	1	1	1	0.0808407	0.083293	0.115557	1191		1390779_at	1	1	1	0.087083	0.0836173	0.116575	22847			730	0.083293	0.0836173
1390430_at	1	1	1	0.0862717	0.083351	0.113914	22498		1386252_at	1	1	1	0.078778	0.0836357	0.112048	18614			731	0.083351	0.0836357
1376649_at	1	1	1	0.0794223	0.0833623	0.10597	9198		1372905_at	1	1	1	0.073447	0.083644	0.107883	5454			732	0.0833623	0.083644
1379057_at	0.97619	1	0.888889	0.0875257	0.083366	0.138385	11605		1393766_at	1	1	1	0.0727277	0.0837413	0.105207	25830			733	0.083366	0.0837413
1373370_at	0.97619	1	0.888889	0.093485	0.083371	0.143723	5919		1373734_at	1	1	1	0.088024	0.0837627	0.11032	6283			734	0.083371	0.0837627
1398367_at	1	1	1	0.081525	0.0834323	0.121136	30253		1376971_at	1	1	1	0.080663	0.0838143	0.130566	9520			735	0.0834323	0.0838143
1373055_at	1	1	1	0.0811707	0.0834327	0.104445	5604		1388592_at	1	1	1	0.076607	0.0838287	0.109097	20660			736	0.0834327	0.0838287
1374067_at	1	1	1	0.076037	0.083443	0.10673	6616		1368295_at	1	1	1	0.0840717	0.0838347	0.106896	844			737	0.083443	0.0838347
1379493_at	1	1	0.944444	0.0864553	0.083447	0.127704	12040		1381965_at	0.97619	1	0.888889	0.0866927	0.083909	0.132191	14512			738	0.083447	0.083909
1378334_a_at	1	1	0.777778	0.100335	0.0834547	0.145715	10882		1376482_at	0.952381	1	0.888889	0.0944897	0.0839413	0.140659	9031			739	0.0834547	0.0839413
1389534_at	1	1	1	0.0877337	0.083493	0.129414	21602		1371427_at	1	1	1	0.080697	0.0839463	0.108189	3976			740	0.083493	0.0839463
1377034_at	1	1	1	0.076213	0.0835223	0.11828	9583		1367853_at	1	1	0.944444	0.0781183	0.0839757	0.125409	402			741	0.0835223	0.0839757
1371488_at	1	1	1	0.08288	0.0835893	0.113728	4037		1381665_at	1	1	1	0.078222	0.0841093	0.108601	14212			742	0.0835893	0.0841093
1370234_at	0.952381	1	1	0.0855557	0.0836127	0.127591	2783		1372075_at	0.952381	1	1	0.086306	0.084267	0.138984	4624			743	0.0836127	0.084267
1367919_at	1	1	1	0.0867823	0.083625	0.115582	468		1376792_at	1	1	1	0.0830473	0.0843813	0.122692	9341			744	0.083625	0.0843813
1379273_at	1	1	0.888889	0.0871953	0.0836733	0.134482	11820		1372839_at	1	1	1	0.0781003	0.0844017	0.122488	5388			745	0.0836733	0.0844017
1383173_at	0.928571	1	0.888889	0.0950637	0.0836963	0.134923	15720		1399006_at	0.97619	1	1	0.0842977	0.084466	0.12099	30781			746	0.0836963	0.084466
1393621_at	0.97619	1	1	0.0808797	0.0837203	0.118459	25685		1383130_at	0.857143	1	0.833333	0.0969667	0.084475	0.134193	15677			747	0.0837203	0.084475
1373933_at	1	1	1	0.0739373	0.0837553	0.120618	6482		1373620_at	1	1	1	0.074239	0.0844823	0.0986483	6169			748	0.0837553	0.0844823
1397852_at	1	1	1	0.0825443	0.083814	0.107941	29738		1394837_at	1	1	0.833333	0.090556	0.084534	0.139406	26723			749	0.083814	0.084534
1373488_at	1	1	1	0.0793697	0.0838173	0.123886	6037		1371736_at	0.952381	1	1	0.0972377	0.0845667	0.141883	4285			750	0.0838173	0.0845667
1391163_at	1	1	1	0.0795357	0.0838277	0.10638	23231		1387281_a_at	1	1	1	0.08116	0.084583	0.114313	19349			751	0.0838277	0.084583
1374413_at	1	1	1	0.086156	0.0838537	0.116318	6962		1393868_at	0.904762	1	0.888889	0.0929927	0.0846523	0.135632	25932			752	0.0838537	0.0846523
1377431_at	1	1	0.888889	0.0838117	0.0838963	0.119415	9980		1390191_at	0.97619	1	1	0.0863877	0.0846763	0.125195	22259			753	0.0838963	0.0846763
1371713_at	1	1	1	0.077165	0.084027	0.123036	4262		1387173_at	1	1	1	0.0957347	0.0847033	0.1175	19241			754	0.084027	0.0847033
1377713_at	1	1	1	0.0788387	0.0840683	0.120116	10261		1374400_at	1	1	0.777778	0.08403	0.0847197	0.147255	6949			755	0.0840683	0.0847197
1373701_at	1	1	1	0.0805337	0.0841313	0.114764	6250		1374869_at	0.857143	1	0.944444	0.090942	0.0847487	0.139695	7418			756	0.0841313	0.0847487
1393230_s_at	1	1	1	0.0814553	0.084133	0.107471	25297		1397805_at	0.952381	1	0.666667	0.0955723	0.0847617	0.149295	29691			757	0.084133	0.0847617
1373809_at	1	1	1	0.080074	0.084145	0.115465	6358		1379201_at	1	1	0.888889	0.077323	0.084805	0.129524	11749			758	0.084145	0.084805
1372868_at	1	1	1	0.073945	0.0842217	0.09744	5417		1370321_at	1	1	1	0.0949063	0.084821	0.124594	2870			759	0.0842217	0.084821
1374320_at	1	1	1	0.0866757	0.0842597	0.118694	6869		1391434_at	1	1	0.944444	0.0846157	0.0848263	0.124988	23502			760	0.0842597	0.0848263
1390651_at	0.857143	1	0.666667	0.115688	0.0842763	0.181919	22719		1369625_at	1	1	0.888889	0.0923297	0.0848793	0.136236	2174			761	0.0842763	0.0848793
1370179_at	1	1	1	0.083351	0.0842803	0.11594	2728		1372099_at	1	1	1	0.0773047	0.0848823	0.118202	4648			762	0.0842803	0.0848823
1388790_at	0.952381	1	1	0.0863177	0.084294	0.123305	20858		1372560_at	1	1	1	0.0912463	0.084913	0.134883	5109			763	0.084294	0.084913
1373496_at	1	1	1	0.0822063	0.084351	0.119587	6045		1369468_at	1	1	1	0.0866267	0.084921	0.11877	2017			764	0.084351	0.084921
1367836_at	0.952381	1	0.888889	0.0913247	0.0844347	0.154475	385		1371500_at	1	1	0.944444	0.0764727	0.084921	0.125339	4049			765	0.0844347	0.084921
1373174_at	1	1	1	0.0874473	0.084486	0.133189	5723		1398933_at	1	1	1	0.0789447	0.084932	0.110833	30708			766	0.084486	0.084932
1382428_at	1	1	1	0.0688953	0.0845223	0.0978077	14975		1379404_at	1	1	1	0.0856853	0.0849347	0.116608	11951			767	0.0845223	0.0849347
1388223_at	0.952381	1	1	0.080426	0.0845327	0.114197	20291		1392847_at	1	1	1	0.0888717	0.08495	0.126649	24915			768	0.0845327	0.08495
1376812_at	0.97619	1	0.777778	0.0848853	0.084574	0.143374	9361		1388685_at	1	1	1	0.0833103	0.085002	0.124038	20753			769	0.084574	0.085002
1376600_at	1	1	0.888889	0.0906497	0.0846473	0.140098	9149		1388022_a_at	0.952381	1	0.777778	0.094279	0.0850207	0.192494	20090			770	0.0846473	0.0850207
1395936_at	1	1	1	0.0802257	0.0846867	0.103059	27822		1367813_at	1	1	1	0.0761467	0.0850397	0.106174	362			771	0.0846867	0.0850397
1389409_at	0.928571	1	0.888889	0.0894133	0.0846887	0.13617	21477		1392017_at	1	1	1	0.081478	0.0850813	0.115951	24085			772	0.0846887	0.0850813
1378019_at	0.97619	1	1	0.0904327	0.0846907	0.139144	10567		1389080_at	1	1	1	0.070783	0.085082	0.10184	21148			773	0.0846907	0.085082
1386917_at	1	1	1	0.080882	0.0847123	0.106549	18985		1383119_at	1	1	1	0.081083	0.085112	0.115857	15666			774	0.0847123	0.085112
1383252_at	0.904762	1	1	0.0926713	0.0847163	0.137381	15799		1384346_at	1	1	1	0.079948	0.0851327	0.119558	16887			775	0.0847163	0.0851327
1378241_at	1	1	1	0.0830037	0.0847653	0.134745	10789		1386914_at	1	1	1	0.0834723	0.0851503	0.124925	18982			776	0.0847653	0.0851503
1371939_at	1	1	1	0.081864	0.0848217	0.126258	4488		1374552_at	1	1	0.888889	0.0918293	0.0851507	0.142776	7101			777	0.0848217	0.0851507
1381196_at	1	1	1	0.0839703	0.084825	0.111342	13743		1397905_at	0.857143	1	0.666667	0.115128	0.0851773	0.171174	29791			778	0.084825	0.0851773
1368075_at	0.904762	1	0.777778	0.0925393	0.0848627	0.161409	624		1384390_at	0.904762	1	0.833333	0.095282	0.085179	0.153258	16931			779	0.0848627	0.085179
1388506_at	1	1	1	0.0860473	0.0848657	0.132347	20574		1381361_at	1	1	1	0.0849343	0.0851987	0.130087	13908			780	0.0848657	0.0851987
1373634_at	1	1	1	0.081331	0.084875	0.114611	6183		1381266_at	1	1	1	0.0803053	0.085213	0.116959	13813			781	0.084875	0.085213
1382273_at	0.857143	1	0.777778	0.0965913	0.084882	0.158817	14820		1387126_at	1	1	1	0.084407	0.0852143	0.115008	19194			782	0.084882	0.0852143
1383128_at	0.857143	1	0.777778	0.120172	0.0848993	0.183406	15675		1370148_at	1	1	1	0.0934173	0.0852813	0.123586	2697			783	0.0848993	0.0852813
1393150_at	0.97619	1	0.888889	0.09131	0.0849083	0.136605	25217		1368085_at	1	1	1	0.080027	0.0852977	0.124711	634			784	0.0849083	0.0852977
1368071_at	0.97619	1	1	0.0843007	0.084931	0.113184	620		1382212_at	1	1	1	0.089694	0.0853097	0.135696	14759			785	0.084931	0.0853097
1387900_at	1	1	1	0.0842227	0.0849593	0.121538	19968		1395785_at	1	1	1	0.082619	0.0853193	0.122222	27671			786	0.0849593	0.0853193
1373988_at	0.928571	1	0.833333	0.0933487	0.0849717	0.149687	6537		1373606_at	0.952381	1	1	0.0853173	0.085323	0.137845	6155			787	0.0849717	0.085323
1397100_at	0.857143	1	1	0.105959	0.0849943	0.130599	28986		1377366_at	0.857143	1	1	0.099949	0.085327	0.138443	9915			788	0.0849943	0.085327
1368711_at	1	1	1	0.0737143	0.0849977	0.115209	1260		1387658_at	1	1	1	0.100498	0.0853283	0.133805	19726			789	0.0849977	0.0853283
1367877_at	1	1	1	0.0903917	0.0850033	0.116376	426		1387220_at	1	1	1	0.085016	0.085338	0.119098	19288			790	0.0850033	0.085338
1398341_at	0.97619	1	1	0.0863767	0.085051	0.126356	30227		1371456_at	1	1	1	0.0764133	0.0853453	0.120393	4005			791	0.085051	0.0853453
1380045_at	1	1	1	0.0727687	0.0850783	0.104209	12592		1371747_at	1	1	1	0.090083	0.0854767	0.137491	4296			792	0.0850783	0.0854767
1392072_at	1	1	1	0.078143	0.0851127	0.105872	24140		1386100_at	1	1	1	0.0913257	0.0854943	0.119276	18539			793	0.0851127	0.0854943
1392527_at	1	1	1	0.077579	0.0851257	0.110021	24595		1370219_at	1	1	1	0.0858517	0.0855113	0.112533	2768			794	0.0851257	0.0855113
1394346_at	1	1	1	0.0773533	0.0851353	0.126196	26254		1383649_a_at	1	1	1	0.0759053	0.0855337	0.121077	16196			795	0.0851353	0.0855337
1389486_at	0.952381	1	0.944444	0.0881037	0.085156	0.134526	21554		1372468_at	1	1	1	0.087041	0.0855757	0.124236	5017			796	0.085156	0.0855757
1391821_at	0.857143	1	0.888889	0.0994027	0.0851747	0.155227	23889		1372718_at	1	1	1	0.082295	0.085597	0.120337	5267			797	0.0851747	0.085597
1388099_a_at	0.857143	1	0.666667	0.101803	0.085242	0.165578	20167		1389544_at	1	1	1	0.0850803	0.0856353	0.121436	21612			798	0.085242	0.0856353
1370527_a_at	0.857143	1	0.888889	0.107588	0.0852537	0.142408	3076		1381759_at	1	1	1	0.073715	0.0856657	0.104607	14306			799	0.0852537	0.0856657
1373738_at	1	1	1	0.091682	0.0852927	0.124351	6287		1371464_at	1	1	1	0.0786587	0.085717	0.112424	4013			800	0.0852927	0.085717
1392939_at	1	1	1	0.0836677	0.0853103	0.124035	25007		1384285_at	1	1	1	0.086382	0.085744	0.116063	16827			801	0.0853103	0.085744
1383668_at	1	1	1	0.0731177	0.085394	0.110391	16215		1370887_at	1	1	1	0.0860433	0.085766	0.116918	3436			802	0.085394	0.085766
1367827_at	0.904762	1	0.888889	0.094073	0.085423	0.133652	376		1393149_at	1	1	0.833333	0.092694	0.0857797	0.134091	25216			803	0.085423	0.0857797
1369941_at	1	1	1	0.0827247	0.0854697	0.112637	2490		1367642_at	1	1	1	0.0880517	0.0857803	0.121554	191			804	0.0854697	0.0857803
1392649_at	1	1	1	0.093725	0.0854697	0.133074	24717		1389778_a_at	0.904762	1	0.666667	0.0983867	0.0858037	0.164526	21846			805	0.0854697	0.0858037
1384150_at	1	1	1	0.0681707	0.0854883	0.110195	16693		1399113_at	1	1	0.833333	0.0868467	0.0858083	0.137818	30888			806	0.0854883	0.0858083
1394669_at	0.904762	1	0.888889	0.0944467	0.0855347	0.154433	26555		1371068_at	0.928571	1	0.888889	0.0902677	0.08585	0.144262	3617			807	0.0855347	0.08585
1384559_at	0.880952	1	0.888889	0.0963763	0.0855427	0.135225	17094		1390145_at	1	1	1	0.0742647	0.0858573	0.109067	22213			808	0.0855427	0.0858573
1369069_at	0.857143	1	0.777778	0.11042	0.085641	0.159864	1618		1380197_at	1	1	0.888889	0.085906	0.085874	0.131732	12744			809	0.085641	0.085874
1392958_at	1	1	1	0.0684177	0.0856857	0.101798	25026		1388365_at	0.904762	1	0.666667	0.104658	0.0859123	0.189946	20433			810	0.0856857	0.0859123
1375099_at	1	1	1	0.088481	0.0857017	0.123196	7648		1394563_at	1	1	1	0.0789273	0.0859183	0.11913	26449			811	0.0857017	0.0859183
1367702_at	0.952381	1	1	0.089639	0.0857307	0.118393	251		1391336_at	1	1	1	0.090523	0.0859237	0.124863	23404			812	0.0857307	0.0859237
1371069_at	0.952381	1	1	0.0819403	0.0857387	0.122651	3618		1368041_at	1	1	1	0.0781377	0.085933	0.118058	590			813	0.0857387	0.085933
1368057_at	1	1	1	0.0835103	0.085751	0.115856	606		1372508_at	1	1	1	0.076668	0.085935	0.121867	5057			814	0.085751	0.085935
1377902_a_at	1	1	1	0.078815	0.0857573	0.117857	10450		1370293_at	1	1	1	0.074689	0.0859383	0.126081	2842			815	0.0857573	0.0859383
1376702_at	1	1	1	0.0865333	0.085789	0.129528	9251		1383325_at	0.97619	1	0.888889	0.0939957	0.085961	0.137028	15872			816	0.085789	0.085961
1390868_at	1	1	1	0.0761653	0.0857933	0.111962	22936		1375475_at	1	1	1	0.0892673	0.0859743	0.125035	8024			817	0.0857933	0.0859743
1383395_at	0.904762	1	0.777778	0.092952	0.0858307	0.158584	15942		1370817_at	1	1	1	0.0827863	0.086051	0.102523	3366			818	0.0858307	0.086051
1369468_at	1	1	1	0.0773703	0.0859003	0.113271	2017		1376835_at	1	1	1	0.0754487	0.0860727	0.116221	9384			819	0.0859003	0.0860727
1386261_x_at	1	1	0.888889	0.0787787	0.0859537	0.138975	18621		1370009_at	0.904762	1	0.833333	0.0897267	0.0861043	0.132228	2558			820	0.0859537	0.0861043
1368059_at	1	1	1	0.0878793	0.0859557	0.119612	608		1383125_at	0.952381	1	0.944444	0.0961437	0.0861043	0.14415	15672			821	0.0859557	0.0861043
1373624_at	1	1	1	0.0753877	0.0859663	0.104821	6173		1389469_at	1	1	0.777778	0.0805897	0.086158	0.138966	21537			822	0.0859663	0.086158
1390210_at	1	1	1	0.0811737	0.08597	0.132935	22278		1392033_a_at	1	1	0.777778	0.0930823	0.0862227	0.142281	24101			823	0.08597	0.0862227
1374694_at	0.928571	1	0.944444	0.0965203	0.0860367	0.147729	7243		1377153_a_at	0.857143	1	0.833333	0.0941237	0.0862933	0.148794	9702			824	0.0860367	0.0862933
1386773_at	0.904762	1	0.944444	0.0979303	0.086044	0.149351	18878		1372943_at	1	1	1	0.0824773	0.0863657	0.117713	5492			825	0.086044	0.0863657
1395847_at	1	1	0.944444	0.08542	0.0860717	0.123715	27733		1377022_at	1	1	1	0.0839317	0.0863657	0.129008	9571			826	0.0860717	0.0863657
1376168_at	0.952381	1	0.777778	0.0944493	0.0860803	0.158558	8717		1382983_at	1	1	1	0.0713173	0.0863903	0.111734	15530			827	0.0860803	0.0863903
1381128_at	1	1	0.944444	0.0849233	0.0860843	0.133404	13675		1369934_at	1	1	1	0.0832783	0.086396	0.129667	2483			828	0.0860843	0.086396
1372462_at	1	1	1	0.089888	0.0860863	0.133877	5011		1384019_a_at	1	1	1	0.0824823	0.0864113	0.108242	16565			829	0.0860863	0.0864113
1372243_at	1	1	1	0.0747133	0.0861147	0.10076	4792		1376423_at	1	1	1	0.075241	0.0864233	0.11228	8972			830	0.0861147	0.0864233
1371431_at	1	1	1	0.0820757	0.086134	0.112801	3980		1368057_at	1	1	1	0.0864823	0.0864277	0.131933	606			831	0.086134	0.0864277
1379341_at	0.904762	1	0.722222	0.100106	0.0861393	0.177397	11888		1368035_a_at	1	1	0.833333	0.090534	0.086439	0.129897	584			832	0.0861393	0.086439
1372476_at	1	1	1	0.093566	0.0861427	0.123576	5025		1388401_at	1	1	1	0.0694013	0.086484	0.112581	20469			833	0.0861427	0.086484
1372107_at	0.904762	1	0.833333	0.093962	0.0861617	0.158013	4656		1394615_at	0.904762	1	0.888889	0.0959827	0.086489	0.148031	26501			834	0.0861617	0.086489
1388643_at	1	1	1	0.0751883	0.0861663	0.111068	20711		1391625_at	1	1	1	0.0846583	0.086505	0.10875	23693			835	0.0861663	0.086505
1375120_at	1	1	1	0.0705177	0.086205	0.0949513	7669		1388802_at	1	1	1	0.0890983	0.086513	0.125865	20870			836	0.086205	0.086513
1398249_at	1	1	1	0.084993	0.0863073	0.116652	30135		1370503_s_at	1	1	1	0.0844313	0.086523	0.134038	3052			837	0.0863073	0.086523
1373904_at	1	1	1	0.072906	0.0863577	0.110806	6453		1380030_at	1	1	1	0.079459	0.086578	0.12077	12577			838	0.0863577	0.086578
1379269_at	0.952381	1	0.833333	0.0918847	0.0863897	0.140661	11816		1393571_at	1	1	1	0.0834763	0.086623	0.114614	25635			839	0.0863897	0.086623
1374406_at	1	1	1	0.0866497	0.0864173	0.123124	6955		1375923_at	0.857143	1	0.666667	0.1048	0.086643	0.147375	8472			840	0.0864173	0.086643
1380093_at	1	1	1	0.077256	0.0864173	0.119767	12640		1393631_at	1	1	0.888889	0.0924613	0.0866663	0.141618	25695			841	0.0864173	0.0866663
1370540_at	1	1	0.888889	0.0904187	0.0864447	0.131686	3089		1374133_at	1	1	1	0.0875087	0.0866743	0.11395	6682			842	0.0864447	0.0866743
1389500_at	1	1	1	0.079975	0.0864897	0.107521	21568		1377992_at	0.952381	1	0.888889	0.0904473	0.086699	0.137118	10540			843	0.0864897	0.086699
1380548_at	1	1	0.888889	0.0836933	0.0865293	0.141861	13095		1374409_at	1	1	1	0.0844823	0.0867143	0.126496	6958			844	0.0865293	0.0867143
1388350_at	1	1	1	0.0821513	0.0865717	0.113605	20418		1374647_at	1	1	1	0.07956	0.0867257	0.111864	7196			845	0.0865717	0.0867257
1368840_at	0.952381	1	0.888889	0.095187	0.0865837	0.136642	1389		1370049_at	1	1	1	0.07742	0.0867383	0.114069	2598			846	0.0865837	0.0867383
1368264_at	1	1	1	0.07725	0.0865887	0.102184	813		1371879_at	0.880952	1	0.777778	0.0915503	0.086741	0.137971	4428			847	0.0865887	0.086741
1398551_at	0.97619	1	1	0.0848873	0.086603	0.118447	30437		1379236_at	1	1	0.833333	0.0918097	0.0867437	0.13965	11784			848	0.086603	0.0867437
1392454_at	1	1	1	0.0884567	0.0866543	0.123817	24522		1371487_at	1	1	1	0.0783813	0.08678	0.123438	4036			849	0.0866543	0.08678
1391122_at	0.857143	1	0.722222	0.107619	0.0867363	0.16008	23190		1390516_at	1	1	1	0.0869327	0.0868233	0.117696	22584			850	0.0867363	0.0868233
1393001_at	1	1	1	0.0842263	0.0867677	0.132615	25069		1389835_at	1	1	1	0.082341	0.086883	0.116934	21903			851	0.0867677	0.086883
1374139_at	1	1	1	0.0791703	0.086773	0.107546	6688		1367818_at	0.857143	1	0.666667	0.114376	0.0869313	0.173179	367			852	0.086773	0.0869313
1368168_at	1	1	1	0.0893933	0.086789	0.130147	717		1373921_at	1	1	0.666667	0.094548	0.0869377	0.151916	6470			853	0.086789	0.0869377
1397307_at	1	1	1	0.076059	0.0868143	0.117998	29193		1367877_at	1	1	0.944444	0.0836693	0.0869557	0.12528	426			854	0.0868143	0.0869557
1384671_at	0.952381	1	1	0.0847917	0.0868303	0.1194	17206		1388893_at	1	1	1	0.0755377	0.08696	0.109515	20961			855	0.0868303	0.08696
1387294_at	1	1	1	0.0760643	0.086926	0.100353	19362		1377009_at	1	1	0.944444	0.0914427	0.087003	0.129774	9558			856	0.086926	0.087003
1370945_at	0.857143	1	0.722222	0.10592	0.08694	0.145462	3494		1384516_at	0.928571	1	0.777778	0.0938593	0.0870093	0.151634	17051			857	0.08694	0.0870093
1384544_at	1	1	1	0.0818263	0.0869633	0.114958	17079		1373508_at	1	1	0.888889	0.090868	0.0870417	0.140343	6057			858	0.0869633	0.0870417
1374426_at	1	1	1	0.0856667	0.087016	0.120386	6975		1373521_at	1	1	1	0.0753763	0.0870797	0.115079	6070			859	0.087016	0.0870797
1383661_at	1	1	1	0.0777123	0.0870847	0.10207	16208		1395524_at	1	1	1	0.079833	0.0871443	0.125579	27410			860	0.0870847	0.0871443
1372046_at	0.952381	1	1	0.0923183	0.0871013	0.133504	4595		1370251_at	1	1	0.944444	0.0868717	0.0871923	0.130588	2800			861	0.0871013	0.0871923
1369959_at	1	1	1	0.095826	0.0871557	0.124258	2508		1374803_at	1	1	0.833333	0.07651	0.087219	0.138034	7352			862	0.0871557	0.087219
1369073_at	0.904762	1	0.833333	0.097627	0.0871583	0.139707	1622		1391175_at	1	1	1	0.0872183	0.087226	0.131303	23243			863	0.0871583	0.087226
1373623_at	1	1	0.944444	0.095646	0.0871957	0.120472	6172		1392945_at	1	1	1	0.078468	0.0872353	0.110667	25013			864	0.0871957	0.0872353
1387145_at	1	1	1	0.0917677	0.0872033	0.10773	19213		1382669_at	0.904762	1	1	0.0931283	0.08732	0.136894	15216			865	0.0872033	0.08732
1369171_at	0.952381	1	0.777778	0.0902123	0.0872167	0.141388	1720		1373366_at	0.952381	1	0.777778	0.0924177	0.087413	0.144664	5915			866	0.0872167	0.087413
1387007_at	0.952381	1	1	0.0916973	0.087223	0.128143	19075		1375901_at	1	1	1	0.0826827	0.0874483	0.113574	8450			867	0.087223	0.0874483
1368074_at	1	1	1	0.0765667	0.0872677	0.116401	623		1383413_at	1	1	0.888889	0.0958927	0.087462	0.144551	15960			868	0.0872677	0.087462
1375131_at	1	1	1	0.082086	0.087285	0.110044	7680		1375902_at	1	1	1	0.0899207	0.0874637	0.129495	8451			869	0.087285	0.0874637
1387100_at	0.857143	1	0.777778	0.113624	0.0872997	0.171516	19168		1390401_at	1	1	1	0.0779547	0.0874913	0.107134	22469			870	0.0872997	0.0874913
1372079_at	0.904762	1	1	0.093451	0.0873123	0.141724	4628		1370166_at	1	1	1	0.0854463	0.0875017	0.120995	2715			871	0.0873123	0.0875017
1382376_at	1	1	1	0.0801717	0.0873227	0.105829	14923		1386885_at	1	1	1	0.0797337	0.0875623	0.117694	18953			872	0.0873227	0.0875623
1367927_at	1	1	1	0.0850297	0.0873557	0.127939	476		1384469_at	0.952381	1	1	0.101766	0.087575	0.139432	17005			873	0.0873557	0.087575
1387797_at	0.97619	1	0.666667	0.0914877	0.0873767	0.152873	19865		1367881_at	1	1	1	0.0822937	0.087627	0.126281	430			874	0.0873767	0.087627
1372348_at	1	1	1	0.0870693	0.087408	0.122267	4897		1398431_at	1	1	1	0.0830847	0.087627	0.122282	30317			875	0.087408	0.087627
1382907_at	1	1	1	0.0840583	0.087452	0.123445	15454		1398475_at	1	1	1	0.0811777	0.087693	0.121449	30361			876	0.087452	0.087693
1367995_at	1	1	1	0.0848057	0.0874607	0.121389	544		1374698_at	1	1	1	0.0875027	0.087719	0.118557	7247			877	0.0874607	0.087719
1385503_at	1	1	1	0.0884743	0.0874773	0.118408	18038		1370179_at	1	1	1	0.0930533	0.0877507	0.130423	2728			878	0.0874773	0.0877507
1371407_at	0.857143	1	0.833333	0.114432	0.0874777	0.1866	3956		1389176_at	0.857143	1	0.888889	0.100992	0.087879	0.156614	21244			879	0.0874777	0.087879
1378800_at	1	1	1	0.0884393	0.087478	0.128179	11348		1372193_at	1	1	1	0.086035	0.0879413	0.117082	4742			880	0.087478	0.0879413
1394586_at	1	1	1	0.0861927	0.087495	0.1192	26472		1376885_at	1	1	1	0.0907157	0.0879427	0.133858	9434			881	0.087495	0.0879427
1389242_at	1	1	0.944444	0.092496	0.0875017	0.129928	21310		1390819_at	0.97619	1	0.944444	0.090854	0.087981	0.136407	22887			882	0.0875017	0.087981
1390407_at	1	1	1	0.0827473	0.0875823	0.114978	22475		1370018_at	1	1	0.944444	0.0948023	0.088015	0.136413	2567			883	0.0875823	0.088015
1385330_x_at	0.952381	1	0.777778	0.086628	0.0876717	0.143042	17865		1377988_at	1	1	1	0.0884227	0.088037	0.143038	10536			884	0.0876717	0.088037
1393409_at	1	1	1	0.0808363	0.0876963	0.123334	25475		1367604_at	1	1	1	0.093052	0.0880573	0.125861	153			885	0.0876963	0.0880573
1384934_at	1	1	1	0.0838103	0.0877037	0.113637	17469		1398205_at	1	1	1	0.0894223	0.088095	0.125481	30091			886	0.0877037	0.088095
1390872_at	1	1	1	0.0832217	0.087706	0.121942	22940		1373104_at	1	1	0.944444	0.0808843	0.0881323	0.123709	5653			887	0.087706	0.0881323
1372843_at	1	1	1	0.0815493	0.0877223	0.116143	5392		1367919_at	1	1	1	0.0899957	0.0881553	0.115035	468			888	0.0877223	0.0881553
1385827_at	1	1	0.888889	0.088942	0.0877283	0.131052	18359		1389089_at	0.928571	1	1	0.0926797	0.08817	0.13098	21157			889	0.0877283	0.08817
1370952_at	1	1	1	0.0799043	0.0877307	0.108122	3501		1384204_at	1	1	1	0.0826523	0.08818	0.114628	16746			890	0.0877307	0.08818
1373687_at	1	1	1	0.083448	0.087747	0.127656	6236		1397336_at	1	1	0.944444	0.08679	0.0882257	0.123823	29222			891	0.087747	0.0882257
1373610_at	1	1	1	0.0956673	0.0878387	0.134574	6159		1387170_at	1	1	1	0.083264	0.0882293	0.109651	19238			892	0.0878387	0.0882293
1392580_at	1	1	0.666667	0.09024	0.0878407	0.146099	24648		1395664_at	0.97619	1	0.888889	0.104753	0.0882353	0.157385	27550			893	0.0878407	0.0882353
1379228_at	0.97619	1	0.777778	0.090852	0.087875	0.146809	11776		1378950_at	1	1	0.888889	0.094724	0.0882377	0.135347	11498			894	0.087875	0.0882377
1388659_at	0.952381	1	1	0.088597	0.087895	0.119216	20727		1373724_at	1	1	1	0.0862997	0.0882393	0.124212	6273			895	0.087895	0.0882393
1367897_at	1	1	1	0.077024	0.0879073	0.117599	446		1388775_at	1	1	0.888889	0.0795867	0.0882517	0.130937	20843			896	0.0879073	0.0882517
1387852_at	0.952381	1	0.833333	0.0932687	0.0879347	0.148095	19920		1371603_at	0.97619	1	1	0.097689	0.0883163	0.124756	4152			897	0.0879347	0.0883163
1368931_at	1	1	1	0.0838273	0.0880123	0.110483	1480		1367909_at	1	1	1	0.0880483	0.088345	0.119626	458			898	0.0880123	0.088345
1398695_at	0.857143	1	1	0.104349	0.0880343	0.154256	30570		1388056_at	1	1	1	0.0848483	0.0885417	0.120847	20124			899	0.0880343	0.0885417
1393790_at	1	1	0.944444	0.0826273	0.0880517	0.122609	25854		1372548_at	1	1	0.833333	0.0950997	0.088551	0.137345	5097			900	0.0880517	0.088551
1391711_at	1	1	1	0.0855873	0.0880683	0.111999	23779		1397457_at	0.952381	1	1	0.0835457	0.088572	0.132511	29343			901	0.0880683	0.088572
1390830_at	1	1	0.888889	0.087013	0.0880877	0.137331	22898		1370364_at	1	1	0.944444	0.0843573	0.0885743	0.120048	2913			902	0.0880877	0.0885743
1378149_at	0.857143	1	0.888889	0.101741	0.0881557	0.160749	10697		1376090_at	1	1	1	0.0767777	0.0885847	0.108321	8639			903	0.0881557	0.0885847
1376921_at	1	1	1	0.0790753	0.0881783	0.09977	9470		1392482_at	1	1	1	0.0887397	0.0886873	0.125773	24550			904	0.0881783	0.0886873
1395083_at	0.857143	1	0.944444	0.096096	0.088237	0.145658	26969		1371246_at	1	1	1	0.0836557	0.088701	0.12098	3795			905	0.088237	0.088701
1377654_at	0.857143	1	0.888889	0.116167	0.088243	0.166797	10202		1389126_at	0.952381	1	1	0.0921953	0.0887083	0.124315	21194			906	0.088243	0.0887083
1393233_at	1	1	1	0.0843993	0.0882547	0.122299	25300		1371726_at	1	1	1	0.0741233	0.0887097	0.111388	4275			907	0.0882547	0.0887097
1369989_at	0.857143	1	0.666667	0.114845	0.0882807	0.184065	2538		1397387_at	0.97619	1	1	0.0921477	0.0887763	0.133037	29273			908	0.0882807	0.0887763
1379744_at	0.904762	1	0.666667	0.0903627	0.088316	0.148606	12291		1368402_at	0.97619	1	0.944444	0.0968387	0.0887837	0.131682	951			909	0.088316	0.0887837
1370570_at	0.904762	1	0.777778	0.090787	0.088329	0.150626	3119		1386123_at	1	1	0.944444	0.097937	0.088798	0.133266	18551			910	0.088329	0.088798
1371239_s_at	0.857143	1	0.777778	0.108237	0.0883517	0.156018	3788		1393222_at	0.880952	1	1	0.0991613	0.088855	0.144504	25289			911	0.0883517	0.088855
1398286_at	0.857143	1	0.888889	0.129394	0.0883677	0.169598	30172		1367827_at	0.904762	1	0.777778	0.0838753	0.088857	0.156437	376			912	0.0883677	0.088857
1367604_at	1	1	1	0.0771347	0.088395	0.102546	153		1392591_at	0.952381	1	0.944444	0.0903527	0.088881	0.136031	24659			913	0.088395	0.088881
1389169_at	0.952381	1	0.888889	0.094962	0.088414	0.136222	21237		1367962_at	1	1	1	0.0831303	0.088899	0.117355	511			914	0.088414	0.088899
1383193_at	1	1	1	0.0836547	0.088425	0.121854	15740		1368168_at	0.952381	1	0.777778	0.094319	0.0889853	0.140302	717			915	0.088425	0.0889853
1373755_at	0.857143	1	0.722222	0.111225	0.0884537	0.166351	6304		1372244_at	1	1	1	0.079343	0.0889993	0.12082	4793			916	0.0884537	0.0889993
1393627_at	1	1	0.888889	0.0847107	0.088513	0.122109	25691		1373953_at	1	1	1	0.0804557	0.0890507	0.130795	6502			917	0.088513	0.0890507
1378169_at	0.952381	1	1	0.090238	0.088516	0.120909	10717		1398410_at	1	1	1	0.078061	0.089056	0.107995	30296			918	0.088516	0.089056
1367847_at	0.952381	1	1	0.090968	0.0885583	0.12114	396		1383123_at	0.857143	1	0.777778	0.100474	0.0890917	0.143165	15670			919	0.0885583	0.0890917
1389145_at	1	1	1	0.0911597	0.088595	0.121611	21213		1390146_at	1	1	0.944444	0.0963173	0.089118	0.129912	22214			920	0.088595	0.089118
1389281_at	0.928571	1	0.722222	0.102792	0.0886373	0.161383	21349		1374727_at	1	1	1	0.0804563	0.0891343	0.113368	7276			921	0.0886373	0.0891343
1370819_at	1	1	1	0.0819873	0.088649	0.12592	3368		1388644_at	0.857143	1	1	0.0981903	0.08916	0.129369	20712			922	0.088649	0.08916
1398453_at	1	1	0.888889	0.092846	0.0886947	0.142033	30339		1371993_at	0.904762	1	1	0.102775	0.0891623	0.138825	4542			923	0.0886947	0.0891623
1379652_at	0.904762	1	1	0.0910993	0.0887403	0.14464	12199		1387769_a_at	1	1	1	0.0871047	0.0891677	0.112494	19837			924	0.0887403	0.0891677
1372947_at	1	1	1	0.0781827	0.0887553	0.114841	5496		1395873_at	1	1	1	0.080287	0.0892343	0.136011	27759			925	0.0887553	0.0892343
1389852_at	1	1	1	0.0876593	0.0887623	0.123504	21920		1373900_at	1	1	1	0.09035	0.0892487	0.125124	6449			926	0.0887623	0.0892487
1397241_at	0.857143	1	0.666667	0.100034	0.088813	0.171759	29127		1389612_at	0.952381	1	0.888889	0.087478	0.0892527	0.128009	21680			927	0.088813	0.0892527
1369633_at	1	1	0.777778	0.0900433	0.088854	0.128651	2182		1376690_at	1	1	1	0.079452	0.0892983	0.110358	9239			928	0.088854	0.0892983
1367818_at	0.952381	1	1	0.0820223	0.0888593	0.117299	367		1378217_at	0.97619	1	0.944444	0.097421	0.089337	0.142219	10765			929	0.0888593	0.089337
1383280_at	0.904762	1	0.888889	0.0996933	0.0888787	0.153002	15827		1373805_at	0.97619	1	1	0.0928973	0.0893547	0.125245	6354			930	0.0888787	0.0893547
1378960_at	0.952381	1	1	0.0906913	0.0888807	0.130294	11508		1390009_at	1	1	1	0.0784833	0.089362	0.126786	22077			931	0.0888807	0.089362
1375027_at	0.857143	1	0.888889	0.116603	0.088975	0.164553	7576		1374213_at	1	1	1	0.0974847	0.08951	0.131554	6762			932	0.088975	0.08951
1395412_at	0.97619	1	1	0.08869	0.088996	0.127853	27298		1391437_at	0.857143	1	0.777778	0.106375	0.0895593	0.161388	23505			933	0.088996	0.0895593
1395579_at	1	1	0.888889	0.0869777	0.089028	0.137443	27465		1386905_at	1	1	0.944444	0.0883343	0.0895913	0.141853	18973			934	0.089028	0.0895913
1376501_at	0.857143	1	0.888889	0.118143	0.0890313	0.168103	9050		1374172_at	1	1	1	0.091643	0.0896053	0.140398	6721			935	0.0890313	0.0896053
1371998_at	0.857143	1	1	0.101164	0.0891087	0.1338	4547		1368074_at	1	1	1	0.082874	0.0896357	0.119563	623			936	0.0891087	0.0896357
1372342_at	1	1	1	0.0950193	0.0891983	0.138689	4891		1380832_at	1	1	1	0.090545	0.0896763	0.125502	13379			937	0.0891983	0.0896763
1370992_a_at	0.97619	1	1	0.0898317	0.0892077	0.119697	3541		1367937_at	0.952381	1	1	0.0941313	0.089743	0.135564	486			938	0.0892077	0.089743
1377155_at	0.880952	1	0.888889	0.096293	0.0892863	0.129295	9704		1374843_at	1	1	1	0.0685967	0.0897487	0.101998	7392			939	0.0892863	0.0897487
1379518_at	1	1	0.944444	0.0850303	0.0893547	0.125179	12065		1373848_at	0.97619	1	0.944444	0.0945777	0.0897663	0.123935	6397			940	0.0893547	0.0897663
1367975_at	1	1	1	0.0927447	0.0893693	0.139177	524		1381094_at	0.880952	1	0.944444	0.0931543	0.089768	0.132581	13641			941	0.0893693	0.089768
1391675_at	1	1	1	0.0817053	0.089406	0.114088	23743		1369650_at	0.952381	1	0.666667	0.094736	0.089839	0.156447	2199			942	0.089406	0.089839
1372244_at	1	1	1	0.0784683	0.0894697	0.105677	4793		1371496_at	1	1	1	0.0789047	0.0898547	0.120035	4045			943	0.0894697	0.0898547
1388348_at	1	1	0.888889	0.086276	0.0894873	0.124266	20416		1376437_at	1	1	1	0.0855467	0.08986	0.114522	8986			944	0.0894873	0.08986
1394737_at	0.928571	1	0.666667	0.091954	0.0894953	0.158978	26623		1374316_at	1	1	1	0.08872	0.0898827	0.109789	6865			945	0.0894953	0.0898827
1389664_at	0.857143	1	0.944444	0.0925727	0.0895057	0.151532	21732		1379440_at	0.857143	1	0.944444	0.0981183	0.0899207	0.144808	11987			946	0.0895057	0.0899207
1383047_at	1	1	1	0.0889537	0.089515	0.118458	15594		1373171_at	1	1	1	0.080876	0.0899257	0.115494	5720			947	0.089515	0.0899257
1390145_at	1	1	1	0.0758073	0.0895213	0.112741	22213		1394772_at	0.952381	1	1	0.0981673	0.0899277	0.131172	26658			948	0.0895213	0.0899277
1382227_at	1	1	1	0.0882663	0.0895267	0.118314	14774		1374269_at	1	1	1	0.0770133	0.0899497	0.106323	6818			949	0.0895267	0.0899497
1389463_at	0.857143	1	0.888889	0.112024	0.0895327	0.158746	21531		1369373_at	0.904762	1	1	0.092423	0.089993	0.126922	1922			950	0.0895327	0.089993
1389546_at	1	1	0.888889	0.0849873	0.0895327	0.139667	21614		1388647_at	0.857143	1	1	0.09865	0.0899963	0.129094	20715			951	0.0895327	0.0899963
1374609_at	0.952381	1	0.888889	0.0986773	0.089593	0.148621	7158		1368427_at	0.928571	1	0.833333	0.109507	0.0900127	0.157391	976			952	0.089593	0.0900127
1389528_s_at	1	1	1	0.0905977	0.089609	0.113739	21596		1389226_at	1	1	1	0.0733513	0.090077	0.115608	21294			953	0.089609	0.090077
1376709_at	1	1	0.888889	0.0882453	0.0896163	0.141964	9258		1389417_at	0.952381	1	0.777778	0.102854	0.0900833	0.144936	21485			954	0.0896163	0.0900833
1373519_at	0.857143	1	0.722222	0.0972927	0.0896363	0.147076	6068		1377179_at	1	1	1	0.0858313	0.0901567	0.115599	9728			955	0.0896363	0.0901567
1389521_at	0.857143	1	0.888889	0.104769	0.0897127	0.168342	21589		1378556_at	0.857143	1	0.722222	0.110627	0.0902153	0.172677	11104			956	0.0897127	0.0902153
1367589_at	1	1	1	0.0790473	0.089778	0.123843	138		1387783_a_at	1	1	0.666667	0.0884723	0.0902747	0.165976	19851			957	0.089778	0.0902747
1372394_at	1	1	1	0.087122	0.089806	0.11453	4943		1379338_at	0.928571	1	0.888889	0.0937633	0.0903313	0.13955	11885			958	0.089806	0.0903313
1384889_at	1	1	1	0.0786793	0.0898483	0.119594	17424		1373553_at	0.857143	1	0.833333	0.108204	0.090333	0.141902	6102			959	0.0898483	0.090333
1367853_at	1	1	1	0.0824307	0.089935	0.118496	402		1388330_at	1	1	0.944444	0.0931693	0.0903837	0.128738	20398			960	0.089935	0.0903837
1370151_at	1	1	0.888889	0.0940007	0.0899523	0.125035	2700		1372761_at	1	1	0.888889	0.093229	0.0905437	0.132518	5310			961	0.0899523	0.0905437
1380185_at	1	1	1	0.0809373	0.089966	0.115604	12732		1371359_at	0.880952	1	0.888889	0.101759	0.0905573	0.154509	3908			962	0.089966	0.0905573
1373066_at	0.904762	1	0.666667	0.096386	0.0899663	0.150207	5615		1371465_at	1	1	1	0.085895	0.0905597	0.132107	4014			963	0.0899663	0.0905597
1379238_at	1	1	0.888889	0.079447	0.0900137	0.125623	11786		1372344_at	1	1	1	0.087689	0.0905613	0.11975	4893			964	0.0900137	0.0905613
1395881_at	1	1	1	0.086542	0.09002	0.121219	27767		1376309_at	1	1	1	0.0871227	0.0906123	0.106448	8858			965	0.09002	0.0906123
1396954_at	0.857143	1	0.722222	0.11064	0.0900783	0.17096	28840		1375367_at	0.857143	1	0.666667	0.105564	0.0906277	0.150522	7916			966	0.0900783	0.0906277
1383698_at	1	1	1	0.0866647	0.0900863	0.115096	16245		1375998_at	1	1	1	0.0857723	0.090682	0.117466	8547			967	0.0900863	0.090682
1367661_at	1	1	1	0.0919843	0.0900947	0.125008	210		1371339_at	0.928571	1	0.944444	0.0960567	0.090684	0.146848	3888			968	0.0900947	0.090684
1380265_at	1	1	1	0.0894977	0.0901003	0.113396	12812		1367702_at	1	1	1	0.086087	0.090698	0.114758	251			969	0.0901003	0.090698
1374502_at	0.97619	1	0.944444	0.096166	0.09011	0.135672	7051		1372743_at	1	1	1	0.0842327	0.0907173	0.118209	5292			970	0.09011	0.0907173
1380088_at	0.904762	1	0.777778	0.0999303	0.0901267	0.162172	12635		1385187_at	1	1	1	0.0829887	0.0907527	0.125162	17722			971	0.0901267	0.0907527
1390255_at	1	1	0.833333	0.093093	0.090188	0.13602	22323		1379621_at	0.952381	1	0.833333	0.0991	0.0907553	0.154892	12168			972	0.090188	0.0907553
1381499_at	1	1	0.944444	0.0868747	0.0901977	0.133945	14046		1367661_at	1	1	1	0.0986673	0.0908	0.136108	210			973	0.0901977	0.0908
1379279_at	1	1	1	0.0896123	0.090203	0.125687	11826		1384198_at	1	1	1	0.0881927	0.0908	0.1205	16740			974	0.090203	0.0908
1383181_at	1	1	0.833333	0.087155	0.0902243	0.141038	15728		1374808_at	0.857143	1	1	0.0922877	0.090833	0.141575	7357			975	0.0902243	0.090833
1382131_at	1	1	1	0.0801417	0.0902373	0.110702	14678		1380370_at	0.857143	1	1	0.11042	0.090848	0.129956	12917			976	0.0902373	0.090848
1387672_at	1	1	1	0.080228	0.090316	0.13472	19740		1372775_at	0.904762	1	0.888889	0.098286	0.090855	0.152041	5324			977	0.090316	0.090855
1390513_at	0.97619	1	0.888889	0.094525	0.0903197	0.145493	22581		1393192_at	1	1	1	0.082415	0.0908657	0.13087	25259			978	0.0903197	0.0908657
1393604_at	0.904762	1	0.888889	0.102327	0.090344	0.154555	25668		1371706_at	1	1	1	0.0854103	0.0909507	0.112541	4255			979	0.090344	0.0909507
1371781_at	1	1	1	0.0803057	0.0903853	0.122752	4330		1370980_at	0.904762	1	1	0.0860023	0.0909703	0.124883	3529			980	0.0903853	0.0909703
1374476_at	0.857143	1	0.666667	0.116723	0.09043	0.164969	7025		1375207_at	1	1	1	0.0880077	0.0910063	0.136376	7756			981	0.09043	0.0910063
1378637_at	1	1	1	0.090328	0.090508	0.137293	11185		1382256_at	1	1	1	0.0941103	0.0910393	0.13345	14803			982	0.090508	0.0910393
1388692_at	1	1	0.777778	0.098398	0.0905157	0.143934	20760		1373283_at	0.904762	1	0.722222	0.101502	0.0910417	0.159501	5832			983	0.0905157	0.0910417
1373803_a_at	1	1	0.666667	0.089794	0.0905243	0.15421	6352		1376588_at	1	1	0.944444	0.094455	0.0910547	0.133508	9137			984	0.0905243	0.0910547
1368063_a_at	0.857143	1	0.888889	0.102183	0.0906393	0.160285	612		1397548_at	1	1	1	0.0921493	0.091059	0.13378	29434			985	0.0906393	0.091059
1368295_at	1	1	1	0.0860453	0.0906863	0.113669	844		1394354_at	0.904762	1	1	0.100462	0.09106	0.129524	26259			986	0.0906863	0.09106
1373287_at	0.952381	1	0.833333	0.089931	0.09075	0.144504	5836		1380049_at	1	1	1	0.0893937	0.0910903	0.137797	12596			987	0.09075	0.0910903
1392272_at	1	1	1	0.086933	0.0907863	0.129902	24340		1389245_at	1	1	0.888889	0.102805	0.09115	0.13536	21313			988	0.0907863	0.09115
1390832_at	1	1	1	0.0945507	0.0908273	0.137478	22900		1393024_at	0.857143	1	0.777778	0.120798	0.091222	0.171886	25091			989	0.0908273	0.091222
1368852_at	1	1	0.833333	0.0961827	0.0908473	0.139907	1401		1387362_at	1	1	1	0.087782	0.0913013	0.114068	19430			990	0.0908473	0.0913013
1370246_at	1	1	1	0.0867033	0.0908743	0.118981	2795		1371335_at	1	1	0.888889	0.0779907	0.091348	0.132304	3884			991	0.0908743	0.091348
1371755_at	1	1	1	0.0849853	0.0909137	0.123472	4304		1385454_at	1	1	0.944444	0.0802623	0.0913563	0.125687	17989			992	0.0909137	0.0913563
1369485_at	1	1	1	0.092933	0.0909143	0.118373	2034		1381564_at	0.857143	1	0.888889	0.109872	0.091363	0.150514	14111			993	0.0909143	0.091363
1398698_at	1	1	1	0.0838083	0.0909427	0.121317	30573		1371248_at	0.857143	1	0.666667	0.12056	0.0914257	0.189365	3797			994	0.0909427	0.0914257
1383495_at	0.904762	1	0.888889	0.0975187	0.0909743	0.138287	16042		1389556_at	0.97619	1	1	0.099453	0.091433	0.136371	21624			995	0.0909743	0.091433
1369682_at	1	1	0.944444	0.0967123	0.0910037	0.148141	2231		1396342_at	1	1	0.888889	0.0911	0.0914513	0.140491	28228			996	0.0910037	0.0914513
1367828_at	1	1	1	0.0906113	0.091062	0.125162	377		1368089_at	0.952381	1	1	0.10129	0.0914577	0.121634	638			997	0.091062	0.0914577
1372946_at	1	1	1	0.0899033	0.0911633	0.120709	5495		1368217_at	0.952381	1	1	0.093222	0.091483	0.133637	766			998	0.0911633	0.091483
1374847_at	1	1	1	0.0853907	0.0912897	0.109512	7396		1373429_at	0.904762	1	0.944444	0.098864	0.0915583	0.141811	5978			999	0.0912897	0.0915583
1371509_at	1	1	0.944444	0.094708	0.091299	0.140895	4058		1379606_at	0.97619	1	1	0.09287	0.0915743	0.131022	12153			1000	0.091299	0.0915743
1370252_at	1	1	1	0.0843787	0.091368	0.124754	2801		1388315_at	0.952381	1	0.944444	0.10062	0.0916353	0.142919	20383			1001	0.091368	0.0916353
1373093_at	1	1	1	0.083193	0.0913693	0.118015	5642		1393163_at	0.857143	1	0.777778	0.103965	0.091665	0.15608	25230			1002	0.0913693	0.091665
1380085_at	1	1	1	0.087966	0.0913857	0.122509	12632		1392831_at	0.857143	1	1	0.0959817	0.091674	0.141755	24899			1003	0.0913857	0.091674
1368424_at	1	1	1	0.0784883	0.0914103	0.12096	973		1399031_at	1	1	1	0.088591	0.0916743	0.119051	30806			1004	0.0914103	0.0916743
1369491_at	0.904762	1	0.888889	0.094392	0.0914203	0.149462	2040		1387315_at	1	1	1	0.088857	0.0916767	0.118819	19383			1005	0.0914203	0.0916767
1389329_at	0.904762	1	1	0.0947843	0.091425	0.139334	21397		1384504_at	1	1	1	0.0826563	0.0916823	0.113483	17039			1006	0.091425	0.0916823
1394484_at	1	1	0.888889	0.0869967	0.0914377	0.135739	26370		1388622_at	0.857143	1	0.888889	0.106263	0.0917323	0.170521	20690			1007	0.0914377	0.0917323
1395584_at	1	1	1	0.0870663	0.0914567	0.122304	27470		1378008_at	1	1	1	0.0867757	0.0917583	0.136164	10556			1008	0.0914567	0.0917583
1393281_at	0.857143	1	0.888889	0.112595	0.0914573	0.149301	25348		1367585_a_at	1	1	1	0.0772713	0.0917597	0.116394	134			1009	0.0914573	0.0917597
1398866_at	0.857143	1	0.666667	0.1239	0.091472	0.177218	30741		1370675_at	1	1	1	0.0934067	0.0917857	0.132461	3224			1010	0.091472	0.0917857
1388908_at	1	1	1	0.082465	0.0914737	0.110411	20976		1374240_at	1	1	1	0.0898933	0.0918027	0.134028	6789			1011	0.0914737	0.0918027
1387041_at	0.857143	1	0.944444	0.111667	0.0915023	0.143808	19109		1384791_at	1	1	1	0.0905593	0.0918053	0.132576	17326			1012	0.0915023	0.0918053
1372590_at	0.857143	1	0.833333	0.108612	0.0915187	0.158623	5139		1391526_at	1	1	1	0.076097	0.091854	0.123914	23594			1013	0.0915187	0.091854
1389646_at	0.880952	1	0.666667	0.101174	0.091532	0.154585	21714		1388458_at	0.952381	1	0.888889	0.0964803	0.0918773	0.13778	20526			1014	0.091532	0.0918773
1384064_at	0.952381	1	0.777778	0.098959	0.0915737	0.149605	16610		1370245_at	0.97619	1	1	0.0808727	0.0918857	0.131524	2794			1015	0.0915737	0.0918857
1383753_at	0.904762	1	0.888889	0.0950853	0.091576	0.143515	16300		1390710_x_at	1	1	0.833333	0.0898567	0.0919387	0.13589	22778			1016	0.091576	0.0919387
1367962_at	0.952381	1	0.888889	0.088365	0.0916693	0.133103	511		1382183_at	1	1	1	0.0882473	0.091952	0.125109	14730			1017	0.0916693	0.091952
1374265_at	1	1	1	0.091232	0.0917213	0.131016	6814		1382147_at	1	1	1	0.0826863	0.0919553	0.120822	14694			1018	0.0917213	0.0919553
1384256_at	1	1	1	0.088551	0.0917543	0.130788	16798		1389585_at	1	1	1	0.0885007	0.0920687	0.115908	21653			1019	0.0917543	0.0920687
1384438_at	0.880952	1	1	0.104516	0.0917637	0.143627	16975		1388491_at	0.952381	1	1	0.0929397	0.0921107	0.125789	20559			1020	0.0917637	0.0921107
1374300_at	1	1	1	0.088871	0.0917883	0.139614	6849		1397764_at	0.952381	1	0.944444	0.0925697	0.0921303	0.139607	29650			1021	0.0917883	0.0921303
1388616_at	0.857143	1	0.666667	0.134473	0.0917953	0.206483	20684		1369235_at	0.857143	1	0.722222	0.109735	0.0921597	0.177681	1784			1022	0.0917953	0.0921597
1382218_at	1	1	0.888889	0.0905827	0.0918117	0.137754	14765		1383944_at	1	1	1	0.0861123	0.0922353	0.112755	16490			1023	0.0918117	0.0922353
1386960_at	0.97619	1	0.888889	0.0970307	0.0918153	0.13179	19028		1383008_at	1	1	1	0.0908923	0.0922787	0.131437	15555			1024	0.0918153	0.0922787
1378754_at	1	1	0.777778	0.0952773	0.091896	0.139587	11302		1376794_at	0.952381	1	0.777778	0.098028	0.0923213	0.15691	9343			1025	0.091896	0.0923213
1370504_a_at	1	1	1	0.08576	0.0919427	0.127565	3053		1397436_at	1	1	1	0.0819507	0.0923283	0.11954	29322			1026	0.0919427	0.0923283
1376770_at	0.857143	1	0.777778	0.132611	0.09199	0.162992	9319		1372469_at	1	1	0.888889	0.094041	0.0923713	0.13878	5018			1027	0.09199	0.0923713
1398799_at	0.97619	1	1	0.0881993	0.0921337	0.144016	30674		1390392_at	0.952381	1	0.888889	0.097299	0.0924183	0.139047	22460			1028	0.0921337	0.0924183
1391483_at	0.857143	1	0.888889	0.103303	0.0921523	0.162919	23551		1371751_at	1	1	1	0.0912467	0.0925387	0.129507	4300			1029	0.0921523	0.0925387
1382358_at	0.952381	1	0.888889	0.0973317	0.0922003	0.134999	14905		1371485_at	0.97619	1	1	0.09958	0.092549	0.129733	4034			1030	0.0922003	0.092549
1394891_at	0.928571	1	0.777778	0.102279	0.0922097	0.152319	26777		1379843_at	0.952381	1	0.888889	0.0986973	0.0926063	0.139135	12390			1031	0.0922097	0.0926063
1389175_at	1	1	1	0.09238	0.092216	0.129512	21243		1370233_at	1	1	1	0.094465	0.0926117	0.137875	2782			1032	0.092216	0.0926117
1393906_at	0.857143	1	0.666667	0.124248	0.0922543	0.186286	25970		1375342_at	0.952381	1	0.888889	0.090262	0.0926313	0.135216	7891			1033	0.0922543	0.0926313
1383796_at	1	1	1	0.0821107	0.0922847	0.112822	16343		1385950_at	0.857143	1	0.833333	0.11933	0.0926713	0.1826	18449			1034	0.0922847	0.0926713
1389489_at	1	1	1	0.0929537	0.0923437	0.13553	21557		1389529_at	1	1	0.888889	0.0877657	0.0927607	0.138711	21597			1035	0.0923437	0.0927607
1398896_at	0.857143	1	0.666667	0.105686	0.092362	0.185413	30771		1368029_at	1	1	1	0.0910187	0.0927853	0.120017	578			1036	0.092362	0.0927853
1389851_at	0.857143	1	0.666667	0.108843	0.0923853	0.172645	21919		1379029_at	1	1	0.666667	0.08976	0.0928243	0.152324	11577			1037	0.0923853	0.0928243
1379044_at	0.928571	1	1	0.0936953	0.0923937	0.144587	11592		1391429_at	1	1	0.944444	0.0845547	0.0928573	0.131456	23497			1038	0.0923937	0.0928573
1377037_at	1	1	1	0.085743	0.092398	0.129169	9586		1379048_at	0.857143	1	0.888889	0.109731	0.0928843	0.150289	11596			1039	0.092398	0.0928843
1381297_at	1	1	1	0.0812773	0.0924673	0.120169	13844		1398333_at	1	1	1	0.0933073	0.0929077	0.116034	30219			1040	0.0924673	0.0929077
1374812_at	0.857143	1	0.777778	0.0964177	0.092486	0.159146	7361		1391971_at	1	1	1	0.09071	0.0929153	0.135031	24039			1041	0.092486	0.0929153
1371883_at	0.928571	1	0.666667	0.092926	0.0925707	0.1475	4432		1394567_at	0.857143	1	0.666667	0.107961	0.0929297	0.175088	26453			1042	0.0925707	0.0929297
1373216_at	0.952381	1	1	0.09882	0.0926103	0.149374	5765		1373320_at	1	1	1	0.0923157	0.0929447	0.125355	5869			1043	0.0926103	0.0929447
1369935_at	1	1	1	0.096162	0.092624	0.130188	2484		1390487_at	1	1	1	0.0933843	0.0929523	0.130792	22555			1044	0.092624	0.0929523
1385546_at	0.857143	1	0.777778	0.104422	0.0926403	0.149956	18081		1393598_at	1	1	1	0.0872357	0.0930467	0.131725	25662			1045	0.0926403	0.0930467
1376706_at	0.952381	1	0.944444	0.0977647	0.092691	0.139864	9255		1381741_at	1	1	1	0.0815597	0.0930923	0.129042	14288			1046	0.092691	0.0930923
1382183_at	1	1	1	0.0846333	0.092727	0.106567	14730		1382868_at	1	1	1	0.0726093	0.0931503	0.101015	15415			1047	0.092727	0.0931503
1373139_at	1	1	0.944444	0.0866077	0.0927543	0.133341	5688		1378310_at	0.97619	1	0.888889	0.104372	0.0931753	0.143905	10858			1048	0.0927543	0.0931753
1384098_at	1	1	1	0.085436	0.092799	0.122315	16644		1378144_at	0.97619	1	1	0.097748	0.0932397	0.119184	10692			1049	0.092799	0.0932397
1378029_at	0.952381	1	0.888889	0.09965	0.0928473	0.138982	10577		1392083_at	1	1	1	0.0869953	0.0932437	0.125655	24151			1050	0.0928473	0.0932437
1389261_at	1	1	0.888889	0.096081	0.0929107	0.143126	21329		1378451_at	1	1	1	0.0891573	0.0932483	0.133225	10999			1051	0.0929107	0.0932483
1383978_at	0.952381	1	0.888889	0.103143	0.0929307	0.139142	16524		1379485_at	1	1	0.944444	0.0918947	0.0932673	0.131225	12032			1052	0.0929307	0.0932673
1388166_at	0.857143	1	0.666667	0.12254	0.0929433	0.181217	20234		1385773_at	0.904762	1	0.666667	0.090872	0.0933317	0.167535	18305			1053	0.0929433	0.0933317
1384254_at	0.97619	1	0.944444	0.0948147	0.09296	0.145044	16796		1388152_at	0.857143	1	0.666667	0.105545	0.0934013	0.185216	20220			1054	0.09296	0.0934013
1373321_at	1	1	1	0.0968873	0.093007	0.127501	5870		1373683_at	1	1	1	0.0938787	0.0934427	0.120422	6232			1055	0.093007	0.0934427
1387183_at	1	1	1	0.079013	0.093028	0.117436	19251		1368840_at	1	1	1	0.089275	0.0934473	0.131393	1389			1056	0.093028	0.0934473
1391494_at	1	1	1	0.0874777	0.0930473	0.122041	23562		1374428_at	0.857143	1	0.888889	0.120779	0.093487	0.166708	6977			1057	0.0930473	0.093487
1397355_at	0.952381	1	0.888889	0.0985457	0.0930867	0.144339	29241		1372903_at	0.952381	1	0.833333	0.103965	0.093533	0.138711	5452			1058	0.0930867	0.093533
1371011_at	0.952381	1	1	0.0962763	0.0930987	0.126974	3560		1395529_at	0.928571	1	0.777778	0.105912	0.0935553	0.14447	27415			1059	0.0930987	0.0935553
1371751_at	1	1	1	0.100001	0.09312	0.138525	4300		1394683_at	0.904762	1	0.666667	0.105347	0.0936633	0.149128	26569			1060	0.09312	0.0936633
1389984_at	1	1	1	0.0829203	0.0931393	0.117775	22052		1397227_at	1	1	1	0.0865113	0.093684	0.112793	29113			1061	0.0931393	0.093684
1368036_at	1	1	0.944444	0.0947957	0.093143	0.138144	585		1379774_at	1	1	0.833333	0.082156	0.0936923	0.145434	12321			1062	0.093143	0.0936923
1384177_at	1	1	0.777778	0.0906387	0.093145	0.152873	16719		1378001_at	1	1	1	0.0896743	0.0936997	0.119332	10549			1063	0.093145	0.0936997
1372910_at	0.952381	1	0.888889	0.0976183	0.093202	0.140743	5459		1374146_at	1	1	1	0.085443	0.093729	0.126723	6695			1064	0.093202	0.093729
1383464_at	0.97619	1	0.833333	0.102114	0.0932507	0.139694	16011		1394532_at	0.952381	1	1	0.0974417	0.0937843	0.128031	26418			1065	0.0932507	0.0937843
1379833_at	0.857143	1	0.666667	0.116682	0.0932673	0.178288	12380		1377593_at	1	1	1	0.0805473	0.093793	0.127973	10142			1066	0.0932673	0.093793
1369376_a_at	0.952381	1	1	0.0992467	0.0932837	0.143871	1925		1398499_at	1	1	0.944444	0.0916637	0.0938013	0.124616	30385			1067	0.0932837	0.0938013
1374278_at	1	1	1	0.0856017	0.093312	0.122728	6827		1382472_at	0.857143	1	0.666667	0.13346	0.0938073	0.203298	15019			1068	0.093312	0.0938073
1397224_at	1	1	1	0.0840667	0.0933803	0.108173	29110		1376697_at	0.97619	1	0.888889	0.096674	0.093835	0.148311	9246			1069	0.0933803	0.093835
1388975_at	0.857143	1	0.666667	0.095314	0.0934957	0.159702	21043		1368059_at	0.97619	1	0.944444	0.0912377	0.0938397	0.133267	608			1070	0.0934957	0.0938397
1382877_at	1	1	1	0.0942017	0.0935443	0.134574	15424		1373804_at	1	1	1	0.0815727	0.0938433	0.11016	6353			1071	0.0935443	0.0938433
1396725_at	0.857143	1	0.666667	0.11661	0.0936097	0.197292	28611		1379233_at	1	1	0.666667	0.0927007	0.0938433	0.142428	11781			1072	0.0936097	0.0938433
1374651_at	1	1	1	0.0933523	0.0936187	0.128983	7200		1371778_at	0.97619	1	1	0.092219	0.0938697	0.141801	4327			1073	0.0936187	0.0938697
1380401_at	0.857143	1	0.833333	0.11061	0.0936477	0.159664	12948		1372602_at	0.857143	1	0.666667	0.119121	0.093873	0.176546	5151			1074	0.0936477	0.093873
1375183_at	0.97619	1	0.888889	0.092453	0.093679	0.131309	7732		1368264_at	1	1	1	0.0846557	0.093925	0.111865	813			1075	0.093679	0.093925
1377899_at	1	1	1	0.0895913	0.093696	0.119617	10447		1397984_at	1	1	0.888889	0.101352	0.093973	0.148518	29870			1076	0.093696	0.093973
1380601_at	0.857143	1	0.666667	0.0936643	0.0937057	0.173593	13148		1393738_s_at	0.97619	1	1	0.089604	0.093986	0.121886	25802			1077	0.0937057	0.093986
1397417_at	1	1	1	0.0914473	0.0937193	0.120739	29303		1373420_at	0.904762	1	0.833333	0.10138	0.094002	0.144708	5969			1078	0.0937193	0.094002
1377379_at	0.952381	1	0.944444	0.09392	0.0937887	0.148148	9928		1387886_at	1	1	1	0.0970533	0.0940057	0.127137	19954			1079	0.0937887	0.0940057
1368296_at	0.857143	1	0.666667	0.108168	0.0937893	0.184032	845		1389615_at	1	1	1	0.078853	0.094045	0.115424	21683			1080	0.0937893	0.094045
1375461_at	0.857143	1	0.666667	0.125097	0.093839	0.180167	8010		1377875_at	0.928571	1	1	0.0908207	0.0940537	0.136291	10423			1081	0.093839	0.0940537
1390408_at	0.97619	1	1	0.100253	0.0938633	0.124942	22476		1374498_at	1	1	0.888889	0.094188	0.094074	0.141494	7047			1082	0.0938633	0.094074
1375912_a_at	1	1	0.944444	0.092384	0.0939743	0.135944	8461		1373751_at	0.880952	1	0.666667	0.0980907	0.0940833	0.166144	6300			1083	0.0939743	0.0940833
1377169_at	1	1	1	0.0765077	0.0939753	0.101424	9718		1378107_at	0.857143	1	0.666667	0.115514	0.0941063	0.172734	10655			1084	0.0939753	0.0941063
1371345_at	0.952381	1	0.833333	0.100607	0.0939863	0.165658	3894		1375055_at	0.857143	1	0.666667	0.107582	0.0941307	0.173923	7604			1085	0.0939863	0.0941307
1384110_at	0.857143	1	0.666667	0.109757	0.0940073	0.204073	16656		1370963_at	1	1	1	0.0972563	0.0941617	0.124312	3512			1086	0.0940073	0.0941617
1375913_at	0.97619	1	1	0.0988457	0.0940767	0.135694	8462		1383851_at	0.857143	1	1	0.107246	0.094178	0.150227	16398			1087	0.0940767	0.094178
1374176_at	1	1	1	0.097671	0.0940833	0.125748	6725		1371342_at	0.857143	1	0.888889	0.1011	0.0941813	0.159055	3891			1088	0.0940833	0.0941813
1367729_at	1	1	1	0.0879713	0.0941363	0.119758	278		1368335_at	0.904762	1	0.777778	0.0993367	0.0941943	0.149339	884			1089	0.0941363	0.0941943
1378236_at	0.904762	1	0.777778	0.09903	0.0941493	0.156993	10784		1383593_at	0.928571	1	0.666667	0.0962903	0.0942397	0.155885	16140			1090	0.0941493	0.0942397
1371405_at	1	1	1	0.0981173	0.0941627	0.13917	3954		1392255_at	0.857143	1	0.722222	0.128448	0.0942587	0.184667	24323			1091	0.0941627	0.0942587
1368035_a_at	1	1	1	0.0822727	0.094165	0.134972	584		1371010_at	1	1	0.888889	0.086355	0.094288	0.133574	3559			1092	0.094165	0.094288
1370509_at	1	1	1	0.0860857	0.0941797	0.124982	3058		1373062_at	0.857143	1	0.888889	0.0986147	0.0943323	0.147814	5611			1093	0.0941797	0.0943323
1370325_at	0.952381	1	0.888889	0.104742	0.0942077	0.151089	2874		1371614_at	0.857143	1	0.777778	0.125024	0.0943757	0.171075	4163			1094	0.0942077	0.0943757
1388155_at	0.97619	1	1	0.094812	0.0942123	0.128779	20223		1378003_at	0.952381	1	1	0.090685	0.094377	0.134675	10551			1095	0.0942123	0.094377
1368669_at	0.952381	1	1	0.100232	0.094259	0.126859	1218		1368283_at	1	1	1	0.0826447	0.0943803	0.120577	832			1096	0.094259	0.0943803
1367584_at	1	1	0.888889	0.083083	0.094276	0.135107	133		1384863_at	0.857143	1	0.666667	0.112473	0.094382	0.18002	17398			1097	0.094276	0.094382
1385585_at	1	1	1	0.085252	0.09429	0.121161	18120		1380230_at	1	1	1	0.079336	0.094413	0.124068	12777			1098	0.09429	0.094413
1368784_at	1	1	0.888889	0.0939073	0.0942977	0.147827	1333		1370991_at	1	1	1	0.0908013	0.0944477	0.125508	3540			1099	0.0942977	0.0944477
1382746_s_at	0.857143	1	0.722222	0.117533	0.0943113	0.177146	15293		1384058_at	1	1	1	0.0911343	0.094452	0.123056	16604			1100	0.0943113	0.094452
1376194_at	0.857143	1	0.888889	0.104264	0.0943607	0.156764	8743		1390493_at	0.904762	1	1	0.0996997	0.0944817	0.118345	22561			1101	0.0943607	0.0944817
1371363_at	0.857143	1	1	0.109505	0.0943983	0.144364	3912		1373371_a_at	0.857143	1	0.888889	0.101742	0.094482	0.149986	5920			1102	0.0943983	0.094482
1380036_at	0.952381	1	1	0.0924597	0.0944007	0.132031	12583		1394330_at	1	1	1	0.0802737	0.094515	0.108745	26246			1103	0.0944007	0.094515
1388358_at	0.857143	1	0.833333	0.107003	0.094402	0.149106	20426		1384325_at	1	1	1	0.0814037	0.0945203	0.121806	16866			1104	0.094402	0.0945203
1382986_at	1	1	1	0.092959	0.094481	0.132357	15533		1385522_at	0.904762	1	1	0.0963403	0.094537	0.142342	18057			1105	0.094481	0.094537
1379725_at	1	1	1	0.0821923	0.094493	0.126452	12272		1373799_at	1	1	0.888889	0.0953547	0.0945437	0.132601	6348			1106	0.094493	0.0945437
1378976_x_at	1	1	0.888889	0.0912563	0.0945323	0.126305	11524		1397159_at	0.857143	1	0.777778	0.103634	0.094628	0.171989	29045			1107	0.0945323	0.094628
1387395_at	0.904762	1	0.888889	0.104657	0.094544	0.147367	19463		1372686_at	0.97619	1	0.833333	0.100736	0.0946553	0.146479	5235			1108	0.094544	0.0946553
1373925_at	0.952381	1	0.777778	0.106087	0.0945683	0.141869	6474		1384212_at	0.880952	1	1	0.103686	0.0946667	0.140832	16754			1109	0.0945683	0.0946667
1383453_at	1	1	1	0.099718	0.0945937	0.128851	16000		1387021_at	0.928571	1	0.944444	0.0975353	0.0946737	0.128041	19089			1110	0.0945937	0.0946737
1382087_at	1	1	1	0.0965873	0.0946123	0.128123	14634		1390738_at	0.952381	1	0.888889	0.102947	0.0947027	0.151886	22806			1111	0.0946123	0.0947027
1392927_at	1	1	0.944444	0.098349	0.0946167	0.141114	24995		1367672_at	0.904762	1	0.888889	0.102043	0.0947637	0.146088	221			1112	0.0946167	0.0947637
1378945_at	1	1	1	0.094524	0.0946787	0.129244	11493		1369958_at	1	1	1	0.0934927	0.0947923	0.127837	2507			1113	0.0946787	0.0947923
1386987_at	1	1	0.888889	0.0888507	0.094711	0.135382	19055		1387266_at	1	1	1	0.0826093	0.094811	0.129126	19334			1114	0.094711	0.094811
1368265_at	0.97619	1	0.944444	0.0927827	0.094736	0.131191	814		1388844_at	1	1	0.944444	0.083342	0.0948357	0.125328	20912			1115	0.094736	0.0948357
1367796_at	0.857143	1	0.777778	0.108538	0.0947893	0.162736	345		1371946_at	1	1	1	0.0880293	0.094921	0.123121	4495			1116	0.0947893	0.094921
1372733_at	0.952381	1	1	0.101977	0.094791	0.138174	5282		1398992_at	1	1	1	0.0814787	0.0949773	0.117882	30767			1117	0.094791	0.0949773
1389105_at	0.857143	1	0.722222	0.104539	0.0948073	0.154225	21173		1376091_at	0.857143	1	0.666667	0.106529	0.09498	0.156093	8640			1118	0.0948073	0.09498
1373595_at	1	1	1	0.092274	0.0948263	0.136762	6144		1381114_at	0.857143	1	0.722222	0.132236	0.0949867	0.185621	13661			1119	0.0948263	0.0949867
1374432_at	0.857143	1	0.888889	0.114651	0.0948593	0.172888	6981		1376183_at	0.857143	1	0.888889	0.103151	0.0950043	0.154762	8732			1120	0.0948593	0.0950043
1371782_at	0.880952	1	0.833333	0.102783	0.094898	0.150891	4331		1383650_at	1	1	1	0.0847193	0.095049	0.128687	16197			1121	0.094898	0.095049
1389228_at	1	1	1	0.0807303	0.0949427	0.110274	21296		1370378_at	0.857143	1	0.833333	0.105656	0.0950567	0.176369	2927			1122	0.0949427	0.0950567
1372177_at	1	1	1	0.0995343	0.0949443	0.125166	4726		1374690_at	0.857143	1	1	0.104237	0.095058	0.133076	7239			1123	0.0949443	0.095058
1385671_at	0.857143	1	0.722222	0.124162	0.0949963	0.179872	18203		1368863_at	0.857143	1	0.722222	0.113055	0.0951157	0.182209	1412			1124	0.0949963	0.0951157
1384890_at	1	1	1	0.092264	0.0950017	0.129597	17425		1377101_at	1	1	1	0.0969963	0.0951877	0.120528	9650			1125	0.0950017	0.0951877
1383960_at	0.952381	1	1	0.09335	0.0951443	0.123553	16506		1390150_at	1	1	1	0.0921057	0.0951933	0.129934	22218			1126	0.0951443	0.0951933
1383017_at	0.857143	1	0.666667	0.116707	0.0951483	0.187919	15564		1380233_x_at	1	1	1	0.0873463	0.095259	0.122142	12780			1127	0.0951483	0.095259
1372150_at	0.952381	1	0.888889	0.0930183	0.0951493	0.133511	4699		1391117_at	1	1	1	0.0862467	0.0952723	0.128112	23185			1128	0.0951493	0.0952723
1371811_at	0.97619	1	1	0.0903923	0.0951617	0.135054	4360		1390387_at	1	1	0.944444	0.0979127	0.0953117	0.144127	22455			1129	0.0951617	0.0953117
1368806_at	1	1	0.888889	0.0869197	0.0951877	0.128594	1355		1383317_at	1	1	1	0.085179	0.0953183	0.113097	15864			1130	0.0951877	0.0953183
1368863_at	0.857143	1	0.777778	0.119661	0.095189	0.176516	1412		1382148_at	1	1	0.888889	0.097751	0.0954227	0.141123	14695			1131	0.095189	0.0954227
1382058_at	0.904762	1	0.666667	0.095738	0.0951913	0.16971	14605		1386660_at	0.952381	1	1	0.094435	0.095449	0.135144	18826			1132	0.0951913	0.095449
1382793_at	0.857143	1	0.666667	0.10273	0.0952137	0.157319	15340		1367727_at	1	1	0.888889	0.087856	0.095579	0.134606	276			1133	0.0952137	0.095579
1389192_at	0.857143	1	0.666667	0.104997	0.0952187	0.169063	21260		1373224_at	1	1	0.888889	0.0902647	0.0956043	0.1369	5773			1134	0.0952187	0.0956043
1371342_at	0.880952	1	1	0.10165	0.0952263	0.144083	3891		1371401_at	1	1	1	0.089474	0.095607	0.113389	3950			1135	0.0952263	0.095607
1373500_at	1	1	1	0.0890527	0.0952317	0.121675	6049		1383623_at	0.97619	1	0.833333	0.105713	0.095666	0.144954	16170			1136	0.0952317	0.095666
1398326_at	0.904762	1	0.888889	0.105179	0.0952327	0.140273	30212		1393775_at	0.857143	1	0.777778	0.101703	0.0957053	0.139463	25839			1137	0.0952327	0.0957053
1377974_at	0.857143	1	0.666667	0.131395	0.095248	0.219423	10522		1380563_at	1	1	1	0.08918	0.0957197	0.133748	13110			1138	0.095248	0.0957197
1381875_at	0.857143	1	0.888889	0.121698	0.0953083	0.152155	14422		1397686_at	0.880952	1	0.666667	0.109182	0.0957297	0.156519	29572			1139	0.0953083	0.0957297
1393047_at	1	1	1	0.0850053	0.0953373	0.123351	25114		1368331_at	0.857143	1	0.833333	0.111311	0.0957387	0.171874	880			1140	0.0953373	0.0957387
1367909_at	1	1	0.888889	0.0949373	0.0953533	0.126416	458		1390538_at	1	1	0.888889	0.091334	0.095758	0.140047	22606			1141	0.0953533	0.095758
1386529_at	0.857143	1	0.666667	0.119232	0.0953693	0.179635	18763		1383716_at	0.857143	1	0.666667	0.10476	0.0957987	0.160019	16263			1142	0.0953693	0.0957987
1382710_at	0.952381	1	0.833333	0.094287	0.0953863	0.148826	15257		1370526_at	0.904762	1	0.833333	0.098811	0.0958313	0.166033	3075			1143	0.0953863	0.0958313
1373228_at	1	1	0.888889	0.09203	0.0953893	0.131878	5777		1378369_at	0.857143	1	0.666667	0.114168	0.0958557	0.173778	10917			1144	0.0953893	0.0958557
1367926_at	1	1	1	0.0842497	0.0953897	0.112599	475		1389392_at	0.904762	1	0.888889	0.0995037	0.0958647	0.134959	21460			1145	0.0953897	0.0958647
1390387_at	1	1	1	0.0901133	0.0954123	0.127923	22455		1368994_a_at	0.880952	1	0.777778	0.106973	0.0958907	0.145761	1543			1146	0.0954123	0.0958907
1375934_at	0.857143	1	0.777778	0.111766	0.0954213	0.155138	8483		1372974_at	0.857143	1	1	0.133939	0.0959253	0.159247	5523			1147	0.0954213	0.0959253
1391581_at	1	1	1	0.091824	0.0954483	0.124499	23649		1368221_at	0.928571	1	0.666667	0.0951247	0.0959643	0.158562	770			1148	0.0954483	0.0959643
1372552_at	0.97619	1	1	0.0854213	0.0954673	0.128938	5101		1379419_at	0.952381	1	0.944444	0.094125	0.096	0.140054	11966			1149	0.0954673	0.096
1388901_at	1	1	0.888889	0.0881523	0.0954923	0.124479	20969		1389523_at	0.952381	1	0.777778	0.10115	0.0960017	0.146969	21591			1150	0.0954923	0.0960017
1390431_at	1	1	0.833333	0.091793	0.0955013	0.143381	22499		1390198_at	1	1	1	0.0968887	0.09601	0.147961	22266			1151	0.0955013	0.09601
1388857_at	0.857143	1	0.888889	0.113284	0.0955613	0.157866	20925		1379327_at	0.857143	1	0.777778	0.123637	0.096075	0.174954	11874			1152	0.0955613	0.096075
1367598_at	1	1	1	0.0962707	0.095611	0.132152	147		1374651_at	0.857143	1	0.666667	0.127544	0.0961047	0.215749	7200			1153	0.095611	0.0961047
1369286_at	1	1	1	0.100533	0.0956137	0.132042	1835		1369491_at	0.904762	1	0.888889	0.102658	0.0961097	0.146283	2040			1154	0.0956137	0.0961097
1389729_at	0.880952	1	0.888889	0.108909	0.095653	0.146001	21797		1390816_at	1	1	1	0.088659	0.0961767	0.112636	22884			1155	0.095653	0.0961767
1381864_at	1	1	0.833333	0.090057	0.0956567	0.148678	14411		1387757_at	0.952381	1	0.888889	0.0956343	0.0962097	0.144301	19825			1156	0.0956567	0.0962097
1387659_at	0.952381	1	0.722222	0.0951027	0.095659	0.138971	19727		1374634_at	1	1	1	0.093305	0.096225	0.141597	7183			1157	0.095659	0.096225
1390874_at	0.97619	1	1	0.093025	0.0956803	0.125652	22942		1387352_at	0.952381	1	1	0.101538	0.09627	0.132755	19420			1158	0.0956803	0.09627
1375417_at	1	1	1	0.092446	0.095684	0.134066	7966		1381267_at	0.952381	1	0.666667	0.0964563	0.0963007	0.162613	13814			1159	0.095684	0.0963007
1380865_at	1	1	0.888889	0.083247	0.0956927	0.137622	13412		1398275_at	1	1	1	0.0828913	0.0963613	0.123726	30161			1160	0.0956927	0.0963613
1385230_at	1	1	0.944444	0.0943317	0.095705	0.134576	17765		1380036_at	0.952381	1	0.777778	0.108452	0.0964767	0.146959	12583			1161	0.095705	0.0964767
1388718_at	0.857143	1	0.666667	0.107614	0.095706	0.178782	20786		1380014_at	1	1	1	0.0805543	0.0965093	0.1133	12561			1162	0.095706	0.0965093
1380596_at	0.952381	1	0.888889	0.094167	0.095709	0.145202	13143		1386873_at	1	1	1	0.0854387	0.0965397	0.119448	18941			1163	0.095709	0.0965397
1393922_at	0.952381	1	0.888889	0.096937	0.0957377	0.14411	25985		1382367_at	0.904762	1	1	0.100277	0.096571	0.132247	14914			1164	0.0957377	0.096571
1387233_at	1	1	1	0.0913383	0.095739	0.125739	19301		1393622_at	1	1	1	0.0896883	0.0965833	0.129222	25686			1165	0.095739	0.0965833
1384390_at	1	1	0.944444	0.086017	0.0957587	0.132304	16931		1394627_at	1	1	0.888889	0.093029	0.0965863	0.136148	26513			1166	0.0957587	0.0965863
1388473_at	1	1	1	0.090831	0.095776	0.141727	20541		1386119_at	1	1	1	0.0857327	0.0965967	0.117423	18547			1167	0.095776	0.0965967
1375845_at	0.952381	1	1	0.0973543	0.0958267	0.139688	8394		1368104_at	0.857143	1	0.777778	0.136455	0.096633	0.19051	653			1168	0.0958267	0.096633
1398807_at	0.928571	1	0.833333	0.102814	0.0958383	0.140976	30682		1377025_at	1	1	0.833333	0.0893807	0.0966793	0.138941	9574			1169	0.0958383	0.0966793
1379361_at	1	1	1	0.081799	0.0958717	0.119997	11908		1379463_at	1	1	1	0.102647	0.096716	0.148632	12010			1170	0.0958717	0.096716
1383663_at	0.952381	1	0.888889	0.0914143	0.0958787	0.129076	16210		1387132_at	0.97619	1	1	0.0953853	0.096732	0.121408	19200			1171	0.0958787	0.096732
1373175_at	1	1	1	0.0874317	0.0959857	0.122588	5724		1379688_at	0.857143	1	0.666667	0.122421	0.0967437	0.186863	12235			1172	0.0959857	0.0967437
1399053_at	0.952381	1	0.944444	0.089279	0.095989	0.119373	30928		1381841_at	0.857143	1	0.666667	0.124268	0.0967697	0.174381	14388			1173	0.095989	0.0967697
1398727_at	1	1	1	0.0983727	0.0960087	0.128417	30602		1368944_at	1	1	1	0.0875143	0.096772	0.124758	1493			1174	0.0960087	0.096772
1370379_at	0.857143	1	0.888889	0.106901	0.0960127	0.158853	2928		1392830_at	1	1	0.888889	0.0977863	0.0967937	0.138205	24898			1175	0.0960127	0.0967937
1372098_at	0.952381	1	1	0.0974543	0.0960247	0.137392	4647		1368139_s_at	0.904762	1	0.944444	0.1001	0.0968237	0.153046	688			1176	0.0960247	0.0968237
1398765_at	1	1	1	0.0906097	0.0961393	0.125498	30640		1389356_at	0.857143	1	0.833333	0.11271	0.096834	0.163433	21424			1177	0.0961393	0.096834
1383692_at	0.928571	1	0.944444	0.099102	0.0961403	0.14444	16239		1387958_at	0.857143	1	0.666667	0.117971	0.0968853	0.17648	20026			1178	0.0961403	0.0968853
1392610_at	0.880952	1	0.777778	0.110992	0.0962093	0.16373	24678		1395358_at	0.857143	1	0.888889	0.109742	0.096887	0.15085	27244			1179	0.0962093	0.096887
1390223_at	0.857143	1	0.722222	0.105795	0.0963037	0.172507	22291		1389762_at	0.928571	1	0.777778	0.104721	0.0968983	0.169502	21830			1180	0.0963037	0.0968983
1372355_at	0.857143	1	0.666667	0.113849	0.0963137	0.185991	4904		1389483_at	1	1	1	0.079395	0.096901	0.110416	21551			1181	0.0963137	0.096901
1390893_at	1	1	1	0.085857	0.0963247	0.129257	22961		1381980_at	1	1	1	0.0954473	0.096912	0.141692	14527			1182	0.0963247	0.096912
1372747_at	1	1	1	0.094644	0.096344	0.133301	5296		1382837_at	1	1	1	0.092835	0.0969157	0.131515	15384			1183	0.096344	0.0969157
1383408_at	0.97619	1	0.777778	0.0894333	0.0964257	0.134113	15955		1387359_at	1	1	1	0.0809893	0.0970057	0.113424	19427			1184	0.0964257	0.0970057
1370320_at	1	1	1	0.0814407	0.096432	0.12211	2869		1380279_at	0.857143	1	0.944444	0.109383	0.0970157	0.160066	12826			1185	0.096432	0.0970157
1374244_at	1	1	0.777778	0.0912307	0.096441	0.144791	6793		1379246_at	0.952381	1	0.888889	0.104393	0.0970457	0.151795	11793			1186	0.096441	0.0970457
1372846_at	1	1	1	0.0900723	0.0965	0.125859	5395		1378212_at	0.904762	1	0.777778	0.106057	0.0970497	0.152556	10760			1187	0.0965	0.0970497
1374137_at	1	1	0.888889	0.088347	0.096578	0.128709	6686		1379030_at	1	1	0.833333	0.0965927	0.097057	0.149576	11578			1188	0.096578	0.097057
1398533_at	1	1	1	0.092041	0.096593	0.126257	30419		1371515_at	0.904762	1	1	0.106181	0.097144	0.135139	4064			1189	0.096593	0.097144
1398415_at	0.952381	1	0.888889	0.102454	0.0966057	0.146962	30301		1390388_at	0.97619	1	1	0.0938897	0.097158	0.139711	22456			1190	0.0966057	0.097158
1393799_at	0.904762	1	1	0.099886	0.0966123	0.136424	25863		1386974_at	1	1	0.888889	0.0890577	0.0971843	0.132301	19042			1191	0.0966123	0.0971843
1391297_at	0.880952	1	0.944444	0.109033	0.0966553	0.155452	23365		1388770_at	1	1	1	0.0892297	0.0971953	0.13241	20838			1192	0.0966553	0.0971953
1389629_at	0.928571	1	0.888889	0.0941673	0.0967087	0.14976	21697		1378050_at	1	1	1	0.0874023	0.0971987	0.131384	10598			1193	0.0967087	0.0971987
1391460_at	0.904762	1	0.777778	0.100178	0.0967263	0.165487	23528		1398320_at	0.952381	1	1	0.0951483	0.0972103	0.137154	30206			1194	0.0967263	0.0972103
1371251_at	0.857143	1	0.666667	0.122174	0.0967373	0.199222	3800		1374023_at	0.857143	1	0.666667	0.121338	0.0972373	0.200145	6572			1195	0.0967373	0.0972373
1371338_at	1	1	1	0.0933883	0.0967543	0.132855	3887		1382757_at	0.952381	1	0.888889	0.097454	0.097245	0.138962	15304			1196	0.0967543	0.097245
1370816_at	0.857143	1	0.666667	0.117318	0.0967563	0.175974	3365		1370521_at	0.928571	1	0.833333	0.0963447	0.0972683	0.155923	3070			1197	0.0967563	0.0972683
1388456_at	1	1	0.833333	0.0998567	0.096795	0.139451	20524		1376694_at	1	1	0.888889	0.0936277	0.0973203	0.129923	9243			1198	0.096795	0.0973203
1367672_at	0.97619	1	1	0.0951257	0.0968127	0.13366	221		1378046_at	0.904762	1	0.833333	0.113171	0.097355	0.161813	10594			1199	0.0968127	0.097355
1372748_at	0.928571	1	0.833333	0.0936997	0.0968313	0.146783	5297		1368009_at	0.857143	1	0.944444	0.104115	0.0973827	0.133585	558			1200	0.0968313	0.0973827
1374142_at	0.857143	1	0.777778	0.111512	0.096878	0.156616	6691		1390554_at	0.857143	1	0.666667	0.10853	0.0973943	0.183575	22622			1201	0.096878	0.0973943
1386426_at	1	1	1	0.0938123	0.096895	0.130836	18710		1367760_at	0.952381	1	0.888889	0.102332	0.0974247	0.14051	309			1202	0.096895	0.0974247
1399034_at	0.857143	1	0.722222	0.116228	0.0968953	0.176096	30909		1371557_at	1	1	0.888889	0.0903633	0.0974837	0.143921	4106			1203	0.0968953	0.0974837
1368221_at	0.97619	1	0.833333	0.0861043	0.0969197	0.139408	770		1383972_at	0.928571	1	0.833333	0.0992757	0.097493	0.148241	16518			1204	0.0969197	0.097493
1373238_at	1	1	1	0.09548	0.0969227	0.129831	5787		1398222_at	1	1	1	0.0902643	0.0975477	0.13581	30108			1205	0.0969227	0.0975477
1392906_at	0.97619	1	0.888889	0.0933957	0.0969357	0.142413	24974		1367621_at	0.904762	1	0.777778	0.10486	0.097588	0.157768	170			1206	0.0969357	0.097588
1370149_at	1	1	1	0.0920127	0.0969857	0.123995	2698		1373372_at	1	1	1	0.094731	0.0976	0.127881	5921			1207	0.0969857	0.0976
1376897_at	0.928571	1	1	0.0968337	0.097035	0.132489	9446		1369208_at	0.952381	1	0.722222	0.0984337	0.0976303	0.145168	1757			1208	0.097035	0.0976303
1376321_at	1	1	1	0.0950307	0.097047	0.128444	8870		1367796_at	0.952381	1	0.777778	0.0955833	0.0976333	0.162271	345			1209	0.097047	0.0976333
1370384_a_at	0.857143	1	0.888889	0.128196	0.0970507	0.17083	2933		1386904_a_at	0.952381	1	1	0.097782	0.0976673	0.136286	18972			1210	0.0970507	0.0976673
1376554_at	0.904762	1	0.833333	0.0964853	0.0970527	0.147071	9103		1370383_s_at	0.857143	1	0.722222	0.116475	0.0976707	0.173487	2932			1211	0.0970527	0.0976707
1381298_at	0.904762	1	0.666667	0.0946783	0.0970873	0.148985	13845		1373194_at	0.904762	1	1	0.0971287	0.0976893	0.123931	5743			1212	0.0970873	0.0976893
1389146_at	0.904762	1	0.666667	0.104907	0.097107	0.156658	21214		1380763_at	0.952381	1	1	0.0947383	0.0977097	0.128807	13310			1213	0.097107	0.0977097
1368213_at	0.952381	1	0.888889	0.098813	0.0971277	0.137865	762		1386872_at	0.904762	1	1	0.100109	0.0977827	0.147043	18940			1214	0.0971277	0.0977827
1398079_at	1	1	0.833333	0.0993273	0.097169	0.136569	29965		1389312_at	0.97619	1	0.888889	0.0968743	0.0977903	0.146854	21380			1215	0.097169	0.0977903
1382552_at	0.857143	1	0.777778	0.103811	0.097286	0.14702	15099		1398506_at	0.857143	1	0.666667	0.120444	0.0978053	0.193748	30392			1216	0.097286	0.0978053
1373123_at	1	1	0.888889	0.0981887	0.0973103	0.141829	5672		1382567_at	1	1	0.944444	0.103134	0.0978157	0.134273	15114			1217	0.0973103	0.0978157
1388835_at	0.952381	1	0.833333	0.097226	0.0973167	0.146714	20903		1387005_at	0.952381	1	0.666667	0.1023	0.0978287	0.155366	19073			1218	0.0973167	0.0978287
1367631_at	0.97619	1	1	0.0905633	0.097361	0.118666	180		1368075_at	0.857143	1	1	0.10363	0.0978503	0.13079	624			1219	0.097361	0.0978503
1375903_a_at	1	1	1	0.0923413	0.0974267	0.140164	8452		1385312_at	0.857143	1	0.888889	0.108987	0.0978607	0.167149	17847			1220	0.0974267	0.0978607
1383891_a_at	0.952381	1	0.888889	0.0988213	0.0974467	0.156229	16437		1398570_at	0.904762	1	0.722222	0.100766	0.0979203	0.168311	30456			1221	0.0974467	0.0979203
1382184_at	1	1	0.944444	0.093959	0.0975333	0.131791	14731		1380842_at	0.857143	1	0.888889	0.117719	0.0979367	0.162669	13389			1222	0.0975333	0.0979367
1396692_at	0.880952	1	0.777778	0.104437	0.0976173	0.163014	28578		1373910_at	0.904762	1	0.666667	0.110245	0.097948	0.16402	6459			1223	0.0976173	0.097948
1380261_at	0.857143	1	0.777778	0.099854	0.0976293	0.156494	12808		1398290_at	0.97619	1	1	0.0954863	0.0980173	0.128934	30176			1224	0.0976293	0.0980173
1367857_at	0.904762	1	0.888889	0.100877	0.097731	0.149526	406		1389967_at	0.97619	1	0.888889	0.092522	0.0980197	0.142554	22035			1225	0.097731	0.0980197
1394681_at	1	1	1	0.0968563	0.0977353	0.13941	26567		1389648_at	1	1	0.888889	0.0967223	0.0980593	0.135468	21716			1226	0.0977353	0.0980593
1369756_a_at	0.880952	1	1	0.100201	0.0977367	0.133706	2305		1379960_at	1	1	1	0.0869863	0.098109	0.121019	12507			1227	0.0977367	0.098109
1369626_at	1	1	0.888889	0.0914773	0.0977383	0.142596	2175		1388741_at	1	1	1	0.102008	0.098119	0.14152	20809			1228	0.0977383	0.098119
1394982_at	0.857143	1	0.777778	0.121036	0.0977663	0.184312	26868		1383454_a_at	0.904762	1	0.888889	0.102464	0.0981587	0.145841	16001			1229	0.0977663	0.0981587
1368475_at	1	1	1	0.089033	0.0978047	0.128353	1024		1376102_at	0.952381	1	0.944444	0.098081	0.0981757	0.145953	8651			1230	0.0978047	0.0981757
1386918_a_at	0.904762	1	1	0.100138	0.097814	0.133955	18986		1383395_at	0.857143	1	0.777778	0.114303	0.0981823	0.155412	15942			1231	0.097814	0.0981823
1377493_at	0.857143	1	0.666667	0.134546	0.097824	0.205186	10042		1373135_at	0.97619	1	0.888889	0.0973777	0.098188	0.140709	5684			1232	0.097824	0.098188
1393432_a_at	0.928571	1	0.833333	0.0895143	0.0978247	0.159025	25498		1390744_at	1	1	1	0.0864737	0.0981917	0.133614	22812			1233	0.0978247	0.0981917
1381871_at	1	1	1	0.0886667	0.0978673	0.122339	14418		1398947_at	0.857143	1	0.777778	0.119158	0.0982557	0.18252	30722			1234	0.0978673	0.0982557
1373511_at	0.857143	1	0.777778	0.121786	0.0978753	0.184563	6060		1374611_at	1	1	0.944444	0.0854673	0.09826	0.134911	7160			1235	0.0978753	0.09826
1376827_at	1	1	0.944444	0.0926353	0.097906	0.146537	9376		1374466_at	1	1	1	0.08953	0.0982863	0.14217	7015			1236	0.097906	0.0982863
1382143_at	0.952381	1	0.888889	0.0871473	0.0979273	0.131279	14690		1368101_at	0.857143	1	0.777778	0.109751	0.0982883	0.150787	650			1237	0.0979273	0.0982883
1374089_at	0.857143	1	0.666667	0.12361	0.0979477	0.202736	6638		1368265_at	0.952381	1	0.833333	0.0983933	0.098329	0.144156	814			1238	0.0979477	0.098329
1376911_at	0.904762	1	0.722222	0.109696	0.098014	0.153811	9460		1371789_at	0.857143	1	0.777778	0.100597	0.0983337	0.16491	4338			1239	0.098014	0.0983337
1376804_at	1	1	1	0.101577	0.0980503	0.135793	9353		1381413_at	0.857143	1	0.666667	0.117677	0.098339	0.172739	13960			1240	0.0980503	0.098339
1380888_at	0.857143	1	0.666667	0.12157	0.0980977	0.196269	13435		1374384_at	1	1	1	0.089923	0.0983613	0.128701	6933			1241	0.0980977	0.0983613
1379452_at	1	1	0.888889	0.099479	0.0981007	0.139704	11999		1371314_at	1	1	1	0.096842	0.098368	0.12234	3863			1242	0.0981007	0.098368
1396239_at	0.857143	1	0.777778	0.134599	0.0981023	0.194134	28125		1368070_at	0.857143	1	0.666667	0.122569	0.098373	0.200636	619			1243	0.0981023	0.098373
1387375_at	1	1	1	0.094591	0.0981477	0.136383	19443		1374261_at	1	1	0.944444	0.0976153	0.098373	0.12857	6810			1244	0.0981477	0.098373
1390883_at	0.952381	1	0.833333	0.103543	0.0981747	0.153783	22951		1375022_at	0.857143	1	0.777778	0.125036	0.09843	0.170155	7571			1245	0.0981747	0.09843
1388677_at	0.952381	1	0.777778	0.0994453	0.0981767	0.144903	20745		1389265_at	0.952381	1	0.944444	0.101099	0.0984303	0.150772	21333			1246	0.0981767	0.0984303
1372774_at	1	1	0.888889	0.0969407	0.0981913	0.149808	5323		1388374_at	0.857143	1	0.777778	0.121197	0.098455	0.156976	20442			1247	0.0981913	0.098455
1372030_at	0.857143	1	0.777778	0.128541	0.098202	0.173445	4579		1370572_at	0.880952	1	0.777778	0.120989	0.0984643	0.177516	3121			1248	0.098202	0.0984643
1383822_at	1	1	1	0.0956723	0.0982383	0.128362	16369		1398777_at	0.952381	1	0.888889	0.0980963	0.098485	0.145589	30552			1249	0.0982383	0.098485
1393938_at	0.952381	1	1	0.104984	0.0982537	0.147576	26001		1383209_at	0.952381	1	1	0.0968963	0.0984913	0.14749	15756			1250	0.0982537	0.0984913
1377595_at	1	1	1	0.087647	0.098277	0.11586	10144		1387831_at	0.97619	1	0.666667	0.104648	0.0984993	0.165957	19899			1251	0.098277	0.0984993
1368217_at	0.952381	1	1	0.096437	0.098281	0.138275	766		1373236_at	0.857143	1	0.666667	0.115013	0.0985447	0.167726	5785			1252	0.098281	0.0985447
1370953_at	0.857143	1	0.777778	0.105497	0.0983	0.167156	3502		1372770_at	1	1	1	0.103913	0.0985487	0.15166	5319			1253	0.0983	0.0985487
1388785_at	1	1	1	0.0878427	0.0983037	0.120331	20853		1390832_at	0.952381	1	1	0.10513	0.0985687	0.133579	22900			1254	0.0983037	0.0985687
1398918_at	1	1	1	0.098303	0.0983113	0.131002	30793		1399130_at	0.904762	1	0.944444	0.0992113	0.0985707	0.154673	30905			1255	0.0983113	0.0985707
1377261_at	1	1	1	0.10286	0.0983457	0.131866	9810		1393838_at	0.857143	1	0.666667	0.11913	0.098571	0.193316	25902			1256	0.0983457	0.098571
1384182_at	1	1	1	0.096709	0.0983483	0.12796	16724		1371867_at	1	1	0.944444	0.0933777	0.0985743	0.136525	4416			1257	0.0983483	0.0985743
1379358_at	0.857143	1	0.888889	0.118557	0.0983533	0.164025	11905		1368806_at	1	1	1	0.09163	0.0986513	0.13853	1355			1258	0.0983533	0.0986513
1372606_at	0.857143	1	0.777778	0.119814	0.0983853	0.165176	5155		1373089_at	1	1	1	0.0867553	0.0988083	0.122001	5638			1259	0.0983853	0.0988083
1375215_x_at	1	1	1	0.0886853	0.0984077	0.136387	7764		1372458_at	0.928571	1	1	0.102386	0.0989427	0.135565	5007			1260	0.0984077	0.0989427
1378641_at	0.857143	1	0.666667	0.121092	0.0984117	0.187212	11189		1368328_at	1	1	1	0.0875483	0.098985	0.112458	877			1261	0.0984117	0.098985
1384107_at	0.857143	1	1	0.11483	0.0984127	0.150007	16653		1379637_at	0.857143	1	0.666667	0.110179	0.0989907	0.193775	12184			1262	0.0984127	0.0989907
1394435_at	0.857143	1	0.777778	0.103699	0.0984567	0.157352	26321		1368453_at	0.857143	1	0.888889	0.109877	0.09902	0.173057	1002			1263	0.0984567	0.09902
1399025_at	1	1	1	0.099051	0.098463	0.131316	30900		1394430_at	1	1	1	0.0947547	0.099026	0.130418	26316			1264	0.098463	0.099026
1385566_at	1	1	0.944444	0.0914077	0.098493	0.147679	18101		1368931_at	1	1	1	0.0916167	0.0990417	0.124109	1480			1265	0.098493	0.0990417
1388380_at	0.857143	1	0.777778	0.105304	0.0985147	0.168018	20448		1388105_at	0.857143	1	0.833333	0.107691	0.0990473	0.16284	20173			1266	0.0985147	0.0990473
1389434_at	0.952381	1	0.777778	0.0906777	0.0986843	0.145649	21502		1381970_at	0.857143	1	0.666667	0.128252	0.0990903	0.195737	14517			1267	0.0986843	0.0990903
1398606_at	1	1	1	0.0904627	0.0987417	0.140181	30492		1371484_at	0.952381	1	1	0.0933913	0.0991053	0.117376	4033			1268	0.0987417	0.0991053
1372741_at	1	1	1	0.0988797	0.098805	0.121687	5290		1377142_at	0.952381	1	0.888889	0.093007	0.0991153	0.138261	9691			1269	0.098805	0.0991153
1394621_at	0.857143	1	0.777778	0.113323	0.098841	0.172805	26507		1367463_at	0.857143	1	0.722222	0.111719	0.0991623	0.164245	12			1270	0.098841	0.0991623
1378394_at	0.857143	1	0.722222	0.103702	0.098896	0.161307	10942		1379268_at	1	1	1	0.0892577	0.099168	0.124455	11815			1271	0.098896	0.099168
1371591_at	1	1	0.833333	0.093602	0.0988997	0.141351	4140		1383918_at	1	1	1	0.0870907	0.099224	0.131759	16464			1272	0.0988997	0.099224
1370399_at	0.857143	1	0.777778	0.107376	0.0989197	0.153912	2948		1389048_at	1	1	1	0.101424	0.099268	0.131121	21116			1273	0.0989197	0.099268
1377166_at	0.880952	1	0.888889	0.0938603	0.0989273	0.151488	9715		1383358_at	0.857143	1	1	0.098936	0.0992787	0.134788	15905			1274	0.0989273	0.0992787
1384330_at	0.904762	1	0.777778	0.101828	0.099018	0.144153	16871		1398511_at	1	1	1	0.0987173	0.09929	0.139233	30397			1275	0.099018	0.09929
1369162_at	0.952381	1	0.888889	0.0986607	0.0990363	0.135119	1711		1367490_at	1	1	1	0.0895003	0.0992953	0.122045	39			1276	0.0990363	0.0992953
1374749_at	1	1	0.888889	0.0996763	0.0990597	0.123885	7298		1389345_at	0.952381	1	0.666667	0.100289	0.0992973	0.166577	21413			1277	0.0990597	0.0992973
1391476_at	0.952381	1	0.888889	0.099814	0.0990597	0.137639	23544		1395129_at	0.857143	1	0.888889	0.100794	0.099432	0.144479	27015			1278	0.0990597	0.099432
1393436_at	0.857143	1	0.777778	0.122385	0.0990607	0.175018	25502		1374666_at	0.857143	1	0.777778	0.12106	0.0994627	0.163361	7215			1279	0.0990607	0.0994627
1379746_at	0.857143	1	0.888889	0.109411	0.099095	0.153559	12293		1373591_at	1	1	0.888889	0.0926893	0.099466	0.138004	6140			1280	0.099095	0.099466
1373506_at	0.97619	1	0.888889	0.088984	0.0990977	0.132402	6055		1392987_at	1	1	1	0.0888237	0.0994677	0.130554	25055			1281	0.0990977	0.0994677
1381445_at	0.857143	1	0.833333	0.111195	0.0991297	0.170994	13992		1375017_at	0.857143	1	0.666667	0.131608	0.099471	0.181889	7566			1282	0.0991297	0.099471
1379443_at	0.857143	1	0.777778	0.12697	0.0991497	0.180296	11990		1376641_at	0.857143	1	0.777778	0.114505	0.0994773	0.168663	9190			1283	0.0991497	0.0994773
1394486_at	0.857143	1	0.666667	0.108781	0.0991803	0.149869	26372		1373689_at	0.857143	1	0.777778	0.129187	0.0994863	0.187187	6238			1284	0.0991803	0.0994863
1385226_at	0.857143	1	0.777778	0.110548	0.0992127	0.172177	17761		1384957_at	0.904762	1	0.666667	0.106304	0.0994943	0.167723	17492			1285	0.0992127	0.0994943
1387132_at	0.857143	1	0.666667	0.111514	0.0992173	0.167665	19200		1377254_a_at	0.928571	1	0.888889	0.0981587	0.0995103	0.155202	9803			1286	0.0992173	0.0995103
1399033_at	0.857143	1	0.722222	0.124574	0.0992377	0.18399	30908		1384508_at	0.880952	1	1	0.0990657	0.09956	0.134827	17043			1287	0.0992377	0.09956
1389565_at	0.857143	1	0.944444	0.112897	0.099248	0.151625	21633		1374660_at	0.857143	1	0.666667	0.116075	0.099608	0.154523	7209			1288	0.099248	0.099608
1397595_at	1	1	0.944444	0.0935837	0.099277	0.130048	29481		1370391_at	0.857143	1	0.666667	0.112908	0.0996123	0.166815	2940			1289	0.099277	0.0996123
1371607_at	0.97619	1	0.944444	0.0926227	0.09932	0.138185	4156		1373972_at	0.857143	1	0.666667	0.104382	0.099626	0.164475	6521			1290	0.09932	0.099626
1381145_at	0.857143	1	0.777778	0.133077	0.0993227	0.187905	13692		1377429_at	0.857143	1	0.888889	0.131888	0.0996487	0.183677	9978			1291	0.0993227	0.0996487
1389179_at	0.928571	1	1	0.102194	0.0993273	0.137439	21247		1378121_at	0.857143	1	0.666667	0.118862	0.0996743	0.196469	10669			1292	0.0993273	0.0996743
1389964_at	0.857143	1	0.666667	0.109485	0.0993297	0.187903	22032		1375834_at	0.952381	1	0.833333	0.100863	0.0996837	0.146457	8383			1293	0.0993297	0.0996837
1371938_at	1	1	1	0.093754	0.0993417	0.124247	4487		1393548_at	0.857143	1	0.777778	0.105795	0.099684	0.157232	25612			1294	0.0993417	0.099684
1372358_at	1	1	1	0.08824	0.0993463	0.13343	4907		1372842_at	0.928571	1	0.888889	0.100553	0.099755	0.13858	5391			1295	0.0993463	0.099755
1381749_at	0.857143	1	0.722222	0.118179	0.0994423	0.164861	14296		1383986_at	0.857143	1	0.777778	0.115522	0.0997653	0.163635	16532			1296	0.0994423	0.0997653
1389795_at	0.904762	1	0.777778	0.0968343	0.0994787	0.13756	21863		1390396_at	0.952381	1	0.888889	0.104035	0.099841	0.151604	22464			1297	0.0994787	0.099841
1391723_at	0.857143	1	0.666667	0.127336	0.099486	0.190572	23791		1374296_at	0.952381	1	0.888889	0.093628	0.0998813	0.154775	6845			1298	0.099486	0.0998813
1388756_at	0.952381	1	1	0.095538	0.0994893	0.124668	20824		1367954_at	0.952381	1	0.666667	0.100098	0.0999107	0.178903	503			1299	0.0994893	0.0999107
1376102_at	0.952381	1	0.666667	0.096827	0.0995217	0.149195	8651		1389629_at	1	1	0.722222	0.101061	0.099962	0.16137	21697			1300	0.0995217	0.099962
1397694_at	0.857143	1	0.666667	0.140809	0.0995473	0.208153	29580		1367602_at	1	1	1	0.089898	0.09997	0.125796	151			1301	0.0995473	0.09997
1385177_at	0.97619	1	1	0.0992913	0.099551	0.142096	17712		1382753_at	0.904762	1	0.777778	0.100094	0.0999827	0.148439	15300			1302	0.099551	0.0999827
1395121_at	0.857143	1	0.666667	0.108812	0.099559	0.170504	27007		1368852_at	0.952381	1	0.777778	0.100737	0.100065	0.145482	1401			1303	0.099559	0.100065
1389373_at	0.857143	1	0.777778	0.114907	0.0995863	0.16648	21441		1399145_at	0.857143	1	0.777778	0.100447	0.100117	0.158065	30920			1304	0.0995863	0.100117
1374061_at	0.857143	1	0.666667	0.109455	0.099617	0.165566	6610		1371357_at	0.952381	1	0.777778	0.0993153	0.100124	0.145935	3906			1305	0.099617	0.100124
1373419_at	0.857143	1	0.777778	0.12671	0.0996183	0.18749	5968		1393106_x_at	0.857143	1	0.777778	0.134093	0.100133	0.191414	25173			1306	0.0996183	0.100133
1390169_at	1	1	1	0.0893023	0.0996353	0.122337	22237		1398785_at	0.928571	1	0.666667	0.103334	0.100191	0.147355	30560			1307	0.0996353	0.100191
1390217_at	1	1	1	0.0922207	0.099667	0.124252	22285		1374143_at	0.857143	1	0.777778	0.114347	0.100205	0.168044	6692			1308	0.099667	0.100205
1376847_at	1	1	1	0.094968	0.0996823	0.12033	9396		1370158_at	0.952381	1	0.888889	0.100079	0.100229	0.156815	2707			1309	0.0996823	0.100229
1373502_at	1	1	1	0.090099	0.099711	0.120355	6051		1370742_at	0.857143	1	0.666667	0.126414	0.100232	0.179015	3291			1310	0.099711	0.100232
1367937_at	0.952381	1	0.888889	0.1083	0.0997803	0.143758	486		1372586_at	0.857143	1	0.666667	0.107773	0.100233	0.15991	5135			1311	0.0997803	0.100233
1396298_at	1	1	1	0.094938	0.0997877	0.150179	28184		1372375_at	1	1	1	0.100014	0.100245	0.136412	4924			1312	0.0997877	0.100245
1396147_at	0.857143	1	1	0.105253	0.0997957	0.146222	28033		1370818_at	1	1	0.944444	0.101286	0.10025	0.149888	3367			1313	0.0997957	0.10025
1383915_at	0.857143	1	0.666667	0.130618	0.0998383	0.167486	16461		1382513_at	0.904762	1	0.888889	0.101631	0.10025	0.138215	15060			1314	0.0998383	0.10025
1374206_at	0.857143	1	0.888889	0.106739	0.0998477	0.157554	6755		1384315_at	0.857143	1	0.666667	0.108255	0.100257	0.157958	16856			1315	0.0998477	0.100257
1398311_a_at	0.97619	1	0.888889	0.0980337	0.0998617	0.142331	30197		1389729_at	0.97619	1	0.944444	0.097134	0.100264	0.148715	21797			1316	0.0998617	0.100264
1389195_at	1	1	0.888889	0.095131	0.0998893	0.144218	21263		1388886_at	0.97619	1	1	0.097158	0.100357	0.140473	20954			1317	0.0998893	0.100357
1391462_at	0.97619	1	0.777778	0.107585	0.0998913	0.145943	23530		1371112_at	0.857143	1	0.666667	0.138653	0.100421	0.186333	3661			1318	0.0998913	0.100421
1368977_a_at	0.904762	1	1	0.107505	0.0998923	0.153397	1526		1374745_at	1	1	1	0.0977147	0.100486	0.139963	7294			1319	0.0998923	0.100486
1373020_at	0.857143	1	0.666667	0.116031	0.099928	0.164941	5569		1387795_at	0.857143	1	0.666667	0.119722	0.100488	0.18651	19863			1320	0.099928	0.100488
1374828_at	0.857143	1	0.722222	0.109092	0.0999967	0.173211	7377		1370944_at	0.857143	1	0.666667	0.107944	0.100496	0.156097	3493			1321	0.0999967	0.100496
1376113_at	0.928571	1	0.888889	0.110512	0.0999997	0.152459	8662		1398344_at	0.857143	1	0.777778	0.112318	0.10052	0.177751	30230			1322	0.0999997	0.10052
1372681_at	1	1	1	0.0961527	0.100003	0.135997	5230		1390821_at	1	1	1	0.095649	0.100547	0.14137	22889			1323	0.100003	0.100547
1375067_at	0.97619	1	0.888889	0.0943523	0.10002	0.141031	7616		1374608_at	0.904762	1	0.833333	0.0999013	0.100555	0.146642	7157			1324	0.10002	0.100555
1373914_at	0.857143	1	0.888889	0.109861	0.100048	0.156117	6463		1391406_at	0.928571	1	0.888889	0.109872	0.10058	0.149614	23474			1325	0.100048	0.10058
1377192_a_at	1	1	1	0.0925783	0.100083	0.130952	9741		1383240_at	0.97619	1	1	0.095164	0.100643	0.130983	15787			1326	0.100083	0.100643
1398969_at	0.857143	1	0.777778	0.121497	0.100139	0.185711	30844		1386414_at	0.952381	1	0.944444	0.094544	0.100724	0.141811	18703			1327	0.100139	0.100724
1382604_at	0.952381	1	0.888889	0.106459	0.100155	0.158447	15151		1376157_at	0.904762	1	0.777778	0.105287	0.100744	0.160241	8706			1328	0.100155	0.100744
1398579_at	1	1	1	0.0920547	0.100167	0.131022	30465		1379735_at	0.952381	1	0.888889	0.10196	0.100782	0.153293	12282			1329	0.100167	0.100782
1380070_at	0.904762	1	0.666667	0.0989067	0.10017	0.150953	12617		1387807_at	0.857143	1	0.722222	0.115644	0.10091	0.184399	19875			1330	0.10017	0.10091
1368068_a_at	0.952381	1	0.833333	0.102238	0.100253	0.141342	617		1373472_at	0.857143	1	0.833333	0.10149	0.100955	0.148067	6021			1331	0.100253	0.100955
1373198_at	0.97619	1	1	0.102721	0.100258	0.148996	5747		1373498_at	0.952381	1	0.888889	0.0903703	0.100964	0.13049	6047			1332	0.100258	0.100964
1387567_at	0.97619	1	0.722222	0.0944757	0.100272	0.154521	19635		1397042_at	0.857143	1	0.888889	0.103252	0.100975	0.148012	28928			1333	0.100272	0.100975
1378074_at	1	1	1	0.0964383	0.100273	0.127493	10622		1387087_at	0.857143	1	0.777778	0.108432	0.101016	0.180134	19155			1334	0.100273	0.101016
1391497_at	0.833333	1	0.666667	0.123414	0.100303	0.195509	23565		1367941_at	0.857143	1	1	0.123089	0.101029	0.150278	490			1335	0.100303	0.101029
1376747_at	0.857143	1	0.666667	0.128251	0.100315	0.202819	9296		1396230_at	0.928571	1	1	0.0953927	0.101035	0.134925	28116			1336	0.100315	0.101035
1384227_at	0.952381	1	1	0.0939427	0.100339	0.133715	16769		1376758_at	0.857143	1	0.833333	0.119614	0.10106	0.176756	9307			1337	0.100339	0.10106
1372292_at	1	1	1	0.0812107	0.100389	0.134999	4841		1373409_at	0.904762	1	0.888889	0.10958	0.101061	0.156937	5958			1338	0.100389	0.101061
1388661_at	0.857143	1	0.888889	0.117443	0.100417	0.158368	20729		1368424_at	1	1	1	0.0951087	0.101094	0.133462	973			1339	0.100417	0.101094
1379703_at	0.857143	1	0.666667	0.111281	0.100513	0.161068	12250		1387184_at	0.857143	1	1	0.107526	0.101147	0.142418	19252			1340	0.100513	0.101147
1393875_at	0.857143	1	0.722222	0.111379	0.100522	0.17212	25939		1378546_at	0.904762	1	1	0.106873	0.101154	0.148937	11094			1341	0.100522	0.101154
1388817_at	0.952381	1	0.888889	0.0977783	0.100526	0.139004	20885		1368213_at	0.952381	1	0.888889	0.102156	0.101208	0.149786	762			1342	0.100526	0.101208
1384056_at	0.857143	1	0.666667	0.116244	0.100532	0.181839	16602		1380781_at	0.857143	1	0.666667	0.118559	0.101215	0.182904	13328			1343	0.100532	0.101215
1376983_at	1	1	1	0.092378	0.100539	0.127039	9532		1384067_at	0.857143	1	0.888889	0.120345	0.101232	0.157432	16613			1344	0.100539	0.101232
1374638_at	0.952381	1	1	0.0906597	0.100541	0.127227	7187		1390204_at	0.857143	1	0.777778	0.111178	0.10124	0.167196	22272			1345	0.100541	0.10124
1369414_at	0.857143	1	0.666667	0.131932	0.100583	0.196683	1963		1391629_at	0.904762	1	0.888889	0.104201	0.101245	0.148965	23697			1346	0.100583	0.101245
1383171_at	0.857143	1	0.666667	0.104805	0.100603	0.168676	15718		1398455_at	0.904762	1	0.666667	0.103279	0.101257	0.166132	30341			1347	0.100603	0.101257
1389354_at	0.857143	1	0.666667	0.122145	0.100622	0.20905	21422		1389446_at	0.857143	1	0.888889	0.108983	0.101268	0.155717	21514			1348	0.100622	0.101268
1373413_at	0.904762	1	0.833333	0.110258	0.10063	0.152903	5962		1380568_a_at	0.857143	1	0.722222	0.127052	0.101297	0.20991	13115			1349	0.10063	0.101297
1373108_at	0.952381	1	0.888889	0.0947703	0.100638	0.142581	5657		1368253_at	1	1	1	0.0941827	0.101321	0.135163	802			1350	0.100638	0.101321
1398877_at	0.857143	1	0.777778	0.107335	0.100643	0.169798	30752		1381715_at	0.857143	1	0.777778	0.108859	0.101372	0.156749	14262			1351	0.100643	0.101372
1393860_at	0.857143	1	0.777778	0.105662	0.100647	0.158106	25924		1373170_at	1	1	1	0.0957403	0.101377	0.128864	5719			1352	0.100647	0.101377
1387891_at	0.952381	1	0.888889	0.0942057	0.100683	0.146067	19959		1372390_at	1	1	1	0.0877173	0.101399	0.124616	4939			1353	0.100683	0.101399
1368944_at	0.857143	1	0.888889	0.107648	0.10073	0.150007	1493		1370952_at	0.857143	1	0.666667	0.107026	0.101421	0.174462	3501			1354	0.10073	0.101421
1389632_at	1	1	1	0.08441	0.100734	0.125957	21700		1372404_at	0.97619	1	0.777778	0.100401	0.101447	0.140591	4953			1355	0.100734	0.101447
1375026_at	0.857143	1	0.777778	0.1333	0.100737	0.193113	7575		1369681_at	1	1	0.777778	0.0950387	0.10155	0.145295	2230			1356	0.100737	0.10155
1388018_at	0.952381	1	0.944444	0.102002	0.100741	0.130741	20086		1371934_at	0.97619	1	0.944444	0.096148	0.10155	0.144369	4483			1357	0.100741	0.10155
1374519_at	1	1	1	0.083647	0.100752	0.117262	7068		1380362_at	0.857143	1	0.666667	0.13189	0.101604	0.193176	12909			1358	0.100752	0.101604
1368051_at	0.952381	1	0.888889	0.102086	0.100768	0.138451	600		1374632_at	0.904762	1	0.777778	0.101555	0.101606	0.139236	7181			1359	0.100768	0.101606
1399052_at	0.857143	1	0.777778	0.113815	0.10077	0.169087	30927		1369485_at	0.97619	1	1	0.111785	0.101606	0.136416	2034			1360	0.10077	0.101606
1383321_at	0.952381	1	1	0.101462	0.100874	0.134525	15868		1373984_at	0.97619	1	0.777778	0.103248	0.101609	0.168622	6533			1361	0.100874	0.101609
1390422_at	0.952381	1	0.888889	0.0989353	0.100938	0.143311	22490		1376046_at	0.857143	1	0.666667	0.107155	0.101611	0.164256	8595			1362	0.100938	0.101611
1367490_at	1	1	1	0.0908917	0.10094	0.128924	39		1389179_at	1	1	0.888889	0.100177	0.101627	0.148977	21247			1363	0.10094	0.101627
1376806_at	1	1	0.722222	0.0949353	0.100941	0.152846	9355		1397400_at	0.857143	1	0.666667	0.113926	0.101653	0.172942	29286			1364	0.100941	0.101653
1395025_at	0.857143	1	0.666667	0.122949	0.101049	0.182699	26911		1387846_at	0.857143	1	0.888889	0.110517	0.101663	0.167	19914			1365	0.101049	0.101663
1388729_at	0.857143	1	0.722222	0.129851	0.10109	0.197592	20797		1369755_at	0.952381	1	1	0.10083	0.101666	0.143277	2304			1366	0.10109	0.101666
1390730_at	1	1	1	0.0850797	0.101093	0.131965	22798		1382369_at	1	1	0.833333	0.0939687	0.101688	0.139591	14916			1367	0.101093	0.101688
1369758_at	0.904762	1	0.777778	0.109713	0.101115	0.163853	2307		1389210_at	0.857143	1	0.777778	0.121193	0.101699	0.213189	21278			1368	0.101115	0.101699
1367602_at	1	1	1	0.087159	0.101156	0.11806	151		1391672_at	0.857143	1	0.944444	0.125895	0.101705	0.163481	23740			1369	0.101156	0.101705
1373940_at	0.857143	1	0.888889	0.110613	0.101175	0.140974	6489		1384724_at	0.857143	1	0.666667	0.128528	0.101705	0.172553	17259			1370	0.101175	0.101705
1373267_at	0.857143	1	0.666667	0.127722	0.101302	0.196401	5816		1393374_at	1	1	0.777778	0.0993393	0.101783	0.140621	25441			1371	0.101302	0.101783
1397536_at	0.880952	1	0.722222	0.103938	0.101355	0.165243	29422		1390317_at	0.857143	1	0.666667	0.132536	0.101793	0.187338	22385			1372	0.101355	0.101793
1390783_at	0.857143	1	0.888889	0.125242	0.101379	0.16636	22851		1372141_at	0.857143	1	0.833333	0.105699	0.101812	0.156626	4690			1373	0.101379	0.101812
1391501_at	0.880952	1	0.888889	0.106733	0.101382	0.169973	23569		1379311_at	0.857143	1	0.944444	0.114994	0.10183	0.161162	11858			1374	0.101382	0.10183
1383536_at	0.952381	1	0.666667	0.105067	0.101401	0.153248	16083		1381502_at	0.904762	1	0.777778	0.100488	0.101856	0.149623	14049			1375	0.101401	0.101856
1390536_at	1	1	1	0.087631	0.101413	0.14187	22604		1382946_a_at	1	1	0.833333	0.093543	0.101889	0.149387	15493			1376	0.101413	0.101889
1377014_at	1	1	1	0.0894147	0.101442	0.13026	9563		1384128_at	1	1	0.777778	0.0956817	0.101899	0.146885	16673			1377	0.101442	0.101899
1369465_at	0.97619	1	1	0.105784	0.101452	0.131897	2014		1380086_at	0.952381	1	0.777778	0.10586	0.101923	0.158695	12633			1378	0.101452	0.101923
1384834_at	0.904762	1	1	0.102199	0.101491	0.133883	17369		1384457_at	0.857143	1	0.666667	0.130743	0.101974	0.21364	16993			1379	0.101491	0.101974
1370964_at	1	1	1	0.095474	0.101534	0.142056	3513		1397453_at	0.857143	1	0.722222	0.115538	0.10199	0.17766	29339			1380	0.101534	0.10199
1387636_a_at	0.857143	1	0.666667	0.128252	0.101552	0.185	19704		1393099_at	0.857143	1	0.666667	0.130813	0.10201	0.202333	25166			1381	0.101552	0.10201
1379433_at	1	1	1	0.0856963	0.101569	0.132912	11980		1379281_at	0.904762	1	0.722222	0.110872	0.102015	0.19284	11828			1382	0.101569	0.102015
1399056_at	1	1	0.888889	0.0957193	0.101589	0.127821	30931		1373212_at	0.904762	1	0.833333	0.0992183	0.102045	0.13718	5761			1383	0.101589	0.102045
1391480_at	1	1	1	0.083258	0.101617	0.127791	23548		1391222_at	0.952381	1	0.777778	0.108554	0.102066	0.157601	23290			1384	0.101617	0.102066
1382000_at	0.952381	1	0.777778	0.100846	0.101673	0.154143	14547		1373839_at	0.857143	1	0.666667	0.133734	0.102071	0.219663	6388			1385	0.101673	0.102071
1372765_a_at	0.952381	1	0.944444	0.10381	0.101688	0.146811	5314		1388747_at	0.857143	1	0.722222	0.112295	0.102139	0.180741	20815			1386	0.101688	0.102139
1394826_at	0.928571	1	0.666667	0.101214	0.101705	0.168402	26712		1372026_at	0.857143	1	0.666667	0.12051	0.102199	0.193799	4575			1387	0.101705	0.102199
1379789_at	0.857143	1	0.666667	0.127172	0.10178	0.181915	12336		1393527_at	0.857143	1	0.777778	0.101269	0.1022	0.161103	25591			1388	0.10178	0.1022
1388981_at	0.904762	1	0.666667	0.108265	0.101858	0.179813	21049		1390402_at	1	1	0.777778	0.101662	0.102262	0.149972	22470			1389	0.101858	0.102262
1383478_at	1	1	0.944444	0.0932333	0.101888	0.140885	16025		1380566_at	0.857143	1	0.666667	0.101663	0.102281	0.187374	13113			1390	0.101888	0.102281
1383535_at	0.857143	1	0.666667	0.129112	0.101935	0.216505	16082		1373399_at	0.857143	1	0.888889	0.118824	0.102291	0.14913	5948			1391	0.101935	0.102291
1372564_at	0.904762	1	1	0.103808	0.101945	0.134267	5113		1373502_at	1	1	0.777778	0.0917397	0.102416	0.146556	6051			1392	0.101945	0.102416
1382756_at	0.857143	1	0.777778	0.109307	0.101949	0.152275	15303		1385138_at	0.904762	1	0.777778	0.106544	0.102448	0.155934	17673			1393	0.101949	0.102448
1372027_at	0.857143	1	0.777778	0.11293	0.101983	0.156255	4576		1377002_at	0.952381	1	1	0.0921643	0.102488	0.12591	9551			1394	0.101983	0.102488
1372080_at	0.904762	1	1	0.0967453	0.102028	0.14129	4629		1371819_at	0.857143	1	0.777778	0.11946	0.10252	0.163711	4368			1395	0.102028	0.10252
1374871_at	0.857143	1	0.666667	0.12065	0.102032	0.163955	7420		1387478_at	0.857143	1	0.833333	0.106177	0.102579	0.167863	19546			1396	0.102032	0.102579
1383936_at	0.857143	1	0.833333	0.108572	0.10205	0.161755	16482		1372340_at	0.857143	1	0.777778	0.101386	0.10259	0.155451	4889			1397	0.10205	0.10259
1367642_at	0.952381	1	1	0.102746	0.102122	0.144695	191		1371900_at	0.904762	1	1	0.0980943	0.102601	0.137409	4449			1398	0.102122	0.102601
1393046_at	0.857143	1	0.666667	0.122547	0.102148	0.185552	25113		1377607_at	0.857143	1	0.666667	0.127319	0.102603	0.180336	10155			1399	0.102148	0.102603
1389014_at	0.857143	1	0.666667	0.135861	0.102151	0.200878	21082		1398927_at	0.952381	1	0.888889	0.0973627	0.102644	0.143363	30702			1400	0.102151	0.102644
1373852_at	0.928571	1	1	0.103342	0.102152	0.142491	6401		1371817_at	0.904762	1	0.888889	0.10764	0.102647	0.152014	4366			1401	0.102152	0.102647
1387977_at	0.904762	1	0.944444	0.101184	0.102167	0.150273	20045		1384374_at	0.904762	1	0.888889	0.108128	0.102694	0.136142	16915			1402	0.102167	0.102694
1376849_at	0.857143	1	0.666667	0.133911	0.102174	0.205089	9398		1388129_at	0.857143	1	0.666667	0.130163	0.102715	0.197405	20197			1403	0.102174	0.102715
1379592_at	0.857143	1	0.722222	0.116958	0.102186	0.184151	12139		1388866_at	0.857143	1	0.888889	0.136341	0.102754	0.168978	20934			1404	0.102186	0.102754
1368029_at	1	1	0.888889	0.0966067	0.102197	0.132761	578		1392385_at	0.809524	1	0.666667	0.132689	0.102818	0.212914	24453			1405	0.102197	0.102818
1392699_at	0.952381	1	0.777778	0.104633	0.102239	0.155122	24767		1375443_at	1	1	0.888889	0.098438	0.102873	0.146681	7992			1406	0.102239	0.102873
1373434_at	0.857143	1	0.666667	0.113391	0.102255	0.181731	5983		1376047_at	0.97619	1	0.888889	0.0937907	0.102873	0.153531	8596			1407	0.102255	0.102873
1393437_at	1	1	0.833333	0.098162	0.102281	0.146848	25503		1391660_at	0.904762	1	0.833333	0.0978817	0.102879	0.151661	23728			1408	0.102281	0.102879
1387771_a_at	1	1	1	0.098745	0.10232	0.140587	19839		1387340_at	0.857143	1	0.888889	0.108111	0.102904	0.168278	19408			1409	0.10232	0.102904
1387783_a_at	1	1	1	0.09527	0.102403	0.126948	19851		1387028_a_at	0.857143	1	0.833333	0.104391	0.102919	0.152964	19096			1410	0.102403	0.102919
1367471_at	0.857143	1	0.666667	0.116021	0.102427	0.187904	20		1395920_at	0.857143	1	0.833333	0.132035	0.102943	0.179344	27806			1411	0.102427	0.102943
1384512_at	1	1	1	0.0977913	0.102431	0.140931	17047		1383567_at	0.857143	1	0.666667	0.117058	0.102976	0.156333	16114			1412	0.102431	0.102976
1381535_at	0.857143	1	0.833333	0.106882	0.102432	0.143903	14082		1373496_at	1	1	0.944444	0.100756	0.102992	0.149147	6045			1413	0.102432	0.102992
1376009_at	1	1	1	0.0890973	0.10245	0.114955	8558		1368680_a_at	0.857143	1	0.666667	0.133448	0.103025	0.188532	1229			1414	0.10245	0.103025
1388700_at	1	1	1	0.09064	0.102458	0.119788	20768		1379711_at	1	1	0.777778	0.096602	0.103032	0.143553	12258			1415	0.102458	0.103032
1377675_at	1	1	1	0.0965547	0.102517	0.12835	10223		1383896_at	0.857143	1	0.666667	0.104471	0.103064	0.158722	16442			1416	0.102517	0.103064
1371805_at	0.928571	1	0.888889	0.10345	0.102562	0.152663	4354		1377808_at	0.857143	1	0.666667	0.138101	0.103117	0.188169	10356			1417	0.102562	0.103117
1375867_at	0.857143	1	0.722222	0.125203	0.102625	0.198165	8416		1383370_at	0.904762	1	0.888889	0.105895	0.103178	0.137955	15917			1418	0.102625	0.103178
1393018_at	0.857143	1	0.888889	0.100362	0.102626	0.151164	25085		1371374_at	0.857143	1	0.666667	0.115212	0.103191	0.19472	3923			1419	0.102626	0.103191
1393729_at	0.857143	1	0.666667	0.123049	0.102704	0.188967	25793		1378613_at	1	1	1	0.0868693	0.103195	0.122715	11161			1420	0.102704	0.103195
1388067_a_at	0.857143	1	0.777778	0.114486	0.102733	0.164217	20135		1369171_at	0.928571	1	0.777778	0.0991497	0.103219	0.15417	1720			1421	0.102733	0.103219
1383358_at	0.857143	1	0.888889	0.132258	0.102754	0.170669	15905		1371771_at	0.952381	1	0.777778	0.100383	0.103238	0.15166	4320			1422	0.102754	0.103238
1380402_at	1	1	0.888889	0.100643	0.102778	0.14043	12949		1393370_at	0.880952	1	0.777778	0.109368	0.10329	0.174076	25437			1423	0.102778	0.10329
1391178_at	0.952381	1	0.666667	0.112937	0.102839	0.162268	23246		1383179_at	0.857143	1	0.666667	0.128214	0.103316	0.185362	15726			1424	0.102839	0.103316
1393443_a_at	0.904762	1	0.666667	0.103793	0.102854	0.171712	25509		1382182_at	0.952381	1	0.888889	0.105397	0.103343	0.157342	14729			1425	0.102854	0.103343
1393822_at	0.952381	1	0.888889	0.0975013	0.102912	0.148665	25886		1376670_at	0.857143	1	0.833333	0.12546	0.103444	0.172669	9219			1426	0.102912	0.103444
1372830_at	0.857143	1	0.666667	0.139496	0.102931	0.200427	5379		1371308_at	1	1	0.888889	0.098529	0.103522	0.146516	3857			1427	0.102931	0.103522
1368538_at	1	1	1	0.102504	0.102934	0.13759	1087		1370351_at	0.904762	1	1	0.099303	0.103527	0.140894	2900			1428	0.102934	0.103527
1383593_at	1	1	0.888889	0.0956817	0.102949	0.137383	16140		1372951_at	0.857143	1	0.666667	0.132163	0.103535	0.201725	5500			1429	0.102949	0.103535
1370131_at	0.857143	1	0.666667	0.127858	0.102972	0.19163	2680		1378530_at	1	1	1	0.10314	0.10358	0.132122	11078			1430	0.102972	0.10358
1393348_at	0.857143	1	0.777778	0.118664	0.102986	0.171261	25415		1374488_at	0.857143	1	0.666667	0.127551	0.1036	0.196619	7037			1431	0.102986	0.1036
1390384_at	0.952381	1	0.888889	0.0950877	0.103028	0.146732	22452		1369632_a_at	0.904762	1	0.777778	0.10976	0.103612	0.152453	2181			1432	0.103028	0.103612
1374028_at	0.857143	1	0.666667	0.121742	0.103037	0.162635	6577		1382093_at	1	1	1	0.101982	0.103648	0.140668	14640			1433	0.103037	0.103648
1398109_at	0.857143	1	0.666667	0.127091	0.103065	0.214349	29995		1386994_at	0.928571	1	0.888889	0.107106	0.103648	0.139634	19062			1434	0.103065	0.103648
1397740_at	0.904762	1	0.722222	0.117486	0.103074	0.157496	29626		1399003_at	0.97619	1	0.833333	0.101085	0.103661	0.147308	30778			1435	0.103074	0.103661
1371475_at	0.857143	1	0.666667	0.139289	0.103115	0.185642	4024		1375960_at	0.857143	1	0.888889	0.140118	0.103679	0.172561	8509			1436	0.103115	0.103679
1372978_at	0.857143	1	0.777778	0.136577	0.103144	0.179036	5527		1374715_at	0.952381	1	0.777778	0.10316	0.103698	0.165509	7264			1437	0.103144	0.103698
1371044_at	0.857143	1	0.666667	0.110378	0.103206	0.177762	3593		1384015_at	0.857143	1	0.722222	0.128697	0.10373	0.185768	16561			1438	0.103206	0.10373
1373754_at	0.857143	1	0.666667	0.132497	0.103234	0.200482	6303		1398939_at	0.857143	1	0.666667	0.127092	0.10374	0.196183	30714			1439	0.103234	0.10374
1392422_at	0.857143	1	0.666667	0.106151	0.103242	0.159234	24490		1387881_at	0.857143	1	0.666667	0.11598	0.103767	0.174598	19949			1440	0.103242	0.103767
1382599_at	0.952381	1	0.944444	0.10177	0.103265	0.134148	15146		1391770_at	0.904762	1	0.888889	0.0969523	0.103767	0.17515	23838			1441	0.103265	0.103767
1371646_at	0.857143	1	0.888889	0.11666	0.103273	0.165776	4195		1380855_at	0.857143	1	0.666667	0.116207	0.10379	0.201516	13402			1442	0.103273	0.10379
1372592_at	0.857143	1	0.666667	0.106823	0.103282	0.162127	5141		1368896_at	0.857143	1	0.666667	0.118418	0.103793	0.158176	1445			1443	0.103282	0.103793
1376682_at	0.857143	1	0.777778	0.122178	0.10329	0.173059	9231		1373874_at	1	1	1	0.0837193	0.103826	0.124165	6423			1444	0.10329	0.103826
1372836_at	0.952381	1	0.833333	0.104573	0.1033	0.162213	5385		1395913_at	0.809524	1	0.666667	0.126669	0.103842	0.197886	27799			1445	0.1033	0.103842
1373433_at	0.952381	1	0.833333	0.099424	0.103315	0.154513	5982		1384304_at	0.857143	1	0.833333	0.108283	0.103849	0.148769	16845			1446	0.103315	0.103849
1389785_at	1	1	1	0.102769	0.103372	0.133366	21853		1382708_at	0.857143	1	0.777778	0.121531	0.103884	0.172401	15255			1447	0.103372	0.103884
1387154_at	0.857143	1	0.722222	0.119756	0.103377	0.169259	19222		1399059_at	0.904762	1	0.666667	0.118057	0.103888	0.18553	30834			1448	0.103377	0.103888
1370180_at	1	1	0.777778	0.103022	0.103389	0.141149	2729		1387357_at	0.857143	1	0.777778	0.117286	0.103912	0.18152	19425			1449	0.103389	0.103912
1371820_at	0.857143	1	0.666667	0.125643	0.103417	0.21086	4369		1370149_at	0.952381	1	0.888889	0.103317	0.103979	0.128744	2698			1450	0.103417	0.103979
1371775_at	0.952381	1	0.777778	0.100685	0.103428	0.161462	4324		1372408_at	0.857143	1	0.888889	0.105088	0.103999	0.160494	4957			1451	0.103428	0.103999
1373976_at	0.904762	1	0.666667	0.10592	0.103429	0.154711	6525		1374656_at	0.857143	1	0.666667	0.122472	0.104015	0.185626	7205			1452	0.103429	0.104015
1390165_at	0.952381	1	0.722222	0.111996	0.103435	0.158039	22233		1373066_at	0.857143	1	0.666667	0.113067	0.104028	0.167144	5615			1453	0.103435	0.104028
1392773_at	1	1	1	0.101275	0.103444	0.144318	24841		1372288_at	0.928571	1	0.777778	0.106813	0.104048	0.149784	4837			1454	0.103444	0.104048
1382554_at	0.857143	1	1	0.116786	0.103505	0.153235	15101		1386926_at	0.952381	1	0.777778	0.109725	0.104069	0.149164	18994			1455	0.103505	0.104069
1390416_at	0.904762	1	0.888889	0.101612	0.103603	0.148199	22484		1386876_at	0.857143	1	0.666667	0.116347	0.104113	0.154664	18944			1456	0.103603	0.104113
1391025_at	0.857143	1	0.666667	0.117843	0.103626	0.170906	23093		1383143_at	1	1	1	0.091376	0.104122	0.142598	15690			1457	0.103626	0.104122
1369879_a_at	0.857143	1	1	0.11313	0.103633	0.15522	2428		1383225_at	0.952381	1	0.888889	0.102924	0.104133	0.140792	15772			1458	0.103633	0.104133
1398615_at	0.857143	1	0.777778	0.12695	0.103636	0.205038	30501		1383936_at	1	1	0.888889	0.0999063	0.104141	0.146986	16482			1459	0.103636	0.104141
1387197_at	0.904762	1	0.944444	0.105505	0.103666	0.147972	19265		1389459_at	0.904762	1	0.888889	0.118972	0.104143	0.154877	21527			1460	0.103666	0.104143
1368453_at	0.904762	1	1	0.105624	0.103668	0.154659	1002		1369162_at	1	1	1	0.104319	0.104162	0.127987	1711			1461	0.103668	0.104162
1388432_at	0.952381	1	0.888889	0.0988227	0.103676	0.14402	20500		1369670_at	0.952381	1	0.666667	0.110197	0.10417	0.163325	2219			1462	0.103676	0.10417
1387976_at	0.857143	1	0.666667	0.124957	0.103748	0.165819	20044		1372588_at	0.857143	1	0.722222	0.108038	0.104174	0.173842	5137			1463	0.103748	0.104174
1389059_at	0.857143	1	0.777778	0.138046	0.103753	0.188805	21127		1369011_at	0.904762	1	0.888889	0.105153	0.104197	0.15569	1560			1464	0.103753	0.104197
1397468_at	1	1	1	0.098936	0.103786	0.142053	29354		1383087_at	0.857143	1	0.777778	0.13249	0.104212	0.174593	15634			1465	0.103786	0.104212
1390959_at	0.952381	1	0.666667	0.10234	0.103893	0.152887	23027		1373515_at	0.857143	1	0.777778	0.108594	0.104261	0.162272	6064			1466	0.103893	0.104261
1379668_at	0.857143	1	0.666667	0.115199	0.103915	0.186307	12215		1393182_at	0.857143	1	0.666667	0.133962	0.104279	0.189494	25249			1467	0.103915	0.104279
1380062_at	0.97619	1	0.944444	0.097077	0.10392	0.132963	12609		1371985_a_at	0.880952	1	0.888889	0.112742	0.104309	0.153085	4534			1468	0.10392	0.104309
1370573_at	0.857143	1	0.888889	0.109107	0.103927	0.163154	3122		1372029_at	0.857143	1	0.666667	0.132321	0.104373	0.197585	4578			1469	0.103927	0.104373
1376298_at	0.97619	1	0.888889	0.0989493	0.103957	0.136857	8847		1374047_at	1	1	0.777778	0.10398	0.104383	0.13707	6596			1470	0.103957	0.104383
1371378_at	0.857143	1	0.666667	0.116138	0.103976	0.176207	3927		1367901_at	0.857143	1	0.722222	0.128073	0.104393	0.180545	450			1471	0.103976	0.104393
1375642_at	0.857143	1	0.666667	0.116179	0.10398	0.178277	8191		1393613_at	0.857143	1	0.833333	0.129994	0.104446	0.170044	25677			1472	0.10398	0.104446
1373557_at	0.857143	1	0.722222	0.111958	0.103982	0.159522	6106		1386933_at	0.928571	1	0.888889	0.106392	0.104448	0.146958	19001			1473	0.103982	0.104448
1379805_at	1	1	1	0.091078	0.103983	0.142256	12352		1368475_at	0.904762	1	1	0.105446	0.10446	0.148541	1024			1474	0.103983	0.10446
1397949_at	0.857143	1	0.777778	0.120613	0.103998	0.179132	29835		1368645_at	1	1	0.944444	0.0948657	0.104465	0.143673	1194			1475	0.103998	0.104465
1379107_at	0.928571	1	0.777778	0.111145	0.10401	0.147981	11655		1396648_at	0.857143	1	0.666667	0.112299	0.104525	0.20712	28534			1476	0.10401	0.104525
1371989_at	0.857143	1	1	0.105145	0.104079	0.130836	4538		1371461_at	0.857143	1	0.722222	0.127344	0.104545	0.187021	4010			1477	0.104079	0.104545
1386793_at	0.857143	1	0.888889	0.119396	0.104123	0.145029	18887		1383435_at	0.880952	1	1	0.108546	0.104572	0.149134	15982			1478	0.104123	0.104572
1377835_at	1	1	0.833333	0.102388	0.104132	0.160183	10383		1396465_at	0.857143	1	0.722222	0.114147	0.104584	0.170258	28351			1479	0.104132	0.104584
1398327_at	0.857143	1	0.777778	0.108861	0.104137	0.168918	30213		1374863_at	0.857143	1	0.777778	0.139021	0.104595	0.186145	7412			1480	0.104137	0.104595
1392264_s_at	0.904762	1	1	0.121204	0.10415	0.157725	24332		1367503_at	0.857143	1	0.777778	0.124279	0.104599	0.177667	52			1481	0.10415	0.104599
1383417_at	0.857143	1	0.777778	0.123063	0.104179	0.185629	15964		1367735_at	0.952381	1	0.944444	0.102124	0.104622	0.154016	284			1482	0.104179	0.104622
1386885_at	0.857143	1	0.777778	0.11049	0.104181	0.163626	18953		1378154_at	0.857143	1	0.833333	0.128648	0.104626	0.164096	10702			1483	0.104181	0.104626
1388539_at	0.857143	1	0.888889	0.110415	0.10424	0.158851	20607		1383007_at	0.857143	1	0.666667	0.116215	0.104633	0.184666	15554			1484	0.10424	0.104633
1368253_at	1	1	0.888889	0.107455	0.104242	0.152045	802		1387774_at	1	1	0.777778	0.0881067	0.104652	0.137068	19842			1485	0.104242	0.104652
1368331_at	0.857143	1	0.777778	0.119715	0.104255	0.178039	880		1376014_at	0.857143	1	0.666667	0.129266	0.104657	0.192303	8563			1486	0.104255	0.104657
1374217_at	0.97619	1	1	0.100737	0.104263	0.130896	6766		1369955_at	0.857143	1	0.833333	0.120676	0.104662	0.169535	2504			1487	0.104263	0.104662
1374653_at	1	1	0.944444	0.109573	0.104264	0.152405	7202		1393764_at	1	1	0.888889	0.0987613	0.104741	0.135854	25828			1488	0.104264	0.104741
1381722_at	0.857143	1	0.944444	0.111131	0.104277	0.171005	14269		1372462_at	0.952381	1	0.944444	0.105282	0.104746	0.139688	5011			1489	0.104277	0.104746
1379068_at	0.857143	1	0.666667	0.113152	0.104279	0.187101	11616		1369069_at	0.857143	1	0.666667	0.116239	0.10475	0.193282	1618			1490	0.104279	0.10475
1376057_at	0.857143	1	0.777778	0.120213	0.104381	0.173255	8606		1373415_at	0.857143	1	0.833333	0.125685	0.104794	0.185538	5964			1491	0.104381	0.104794
1390110_at	0.952381	1	0.888889	0.102502	0.104395	0.152191	22178		1392533_at	0.857143	1	0.777778	0.120731	0.104795	0.180025	24601			1492	0.104395	0.104795
1371131_a_at	1	1	0.833333	0.101476	0.104429	0.160305	3680		1398413_at	0.857143	1	0.888889	0.111467	0.104856	0.157679	30299			1493	0.104429	0.104856
1378014_at	0.952381	1	0.833333	0.104347	0.10447	0.14799	10562		1380161_at	0.952381	1	0.666667	0.109184	0.104869	0.164988	12708			1494	0.10447	0.104869
1371997_at	0.904762	1	0.722222	0.104282	0.104496	0.160183	4546		1374563_at	0.857143	1	0.888889	0.121538	0.104874	0.168553	7112			1495	0.104496	0.104874
1383998_at	0.857143	1	0.666667	0.111221	0.104499	0.162002	16544		1373328_at	0.904762	1	0.888889	0.116069	0.10488	0.14728	5877			1496	0.104499	0.10488
1373758_at	0.857143	1	0.666667	0.134265	0.104537	0.186313	6307		1384674_at	1	1	0.777778	0.092414	0.104894	0.144337	17209			1497	0.104537	0.104894
1383571_at	0.952381	1	0.833333	0.109687	0.10454	0.149719	16118		1388960_at	0.904762	1	0.777778	0.101264	0.104913	0.161491	21028			1498	0.10454	0.104913
1368193_at	0.904762	1	0.888889	0.108538	0.10457	0.139677	742		1393812_at	0.857143	1	0.777778	0.122673	0.104926	0.185345	25876			1499	0.10457	0.104926
1385244_at	0.857143	1	0.666667	0.132481	0.104578	0.192281	17779		1397020_at	0.904762	1	0.777778	0.101222	0.10494	0.153068	28906			1500	0.104578	0.10494
1371465_at	0.857143	1	0.666667	0.131737	0.104598	0.176417	4014		1367729_at	1	1	1	0.0853583	0.104964	0.119393	278			1501	0.104598	0.104964
1382235_at	0.857143	1	0.666667	0.111801	0.104602	0.173096	14782		1379211_at	0.857143	1	0.666667	0.135455	0.104964	0.202713	11759			1502	0.104602	0.104964
1378070_at	0.97619	1	0.944444	0.100973	0.104624	0.145297	10618		1377010_at	0.857143	1	0.666667	0.128026	0.10499	0.200788	9559			1503	0.104624	0.10499
1393510_at	0.857143	1	0.722222	0.123827	0.104628	0.181015	25574		1369286_at	0.952381	1	1	0.109474	0.105069	0.129776	1835			1504	0.104628	0.105069
1379074_at	0.880952	1	0.888889	0.112757	0.104639	0.160503	11622		1371130_at	0.97619	1	1	0.0974743	0.105185	0.158859	3679			1505	0.104639	0.105185
1368009_at	0.857143	1	0.777778	0.107798	0.104646	0.158184	558		1384123_at	0.857143	1	0.666667	0.133516	0.105233	0.21	16668			1506	0.104646	0.105233
1388913_at	0.857143	1	0.666667	0.125379	0.104679	0.175142	20981		1387900_at	0.857143	1	0.666667	0.124729	0.105236	0.210744	19968			1507	0.104679	0.105236
1383555_at	0.952381	1	0.666667	0.0928367	0.104765	0.163035	16102		1378404_at	0.952381	1	0.777778	0.104174	0.105266	0.144181	10952			1508	0.104765	0.105266
1371821_at	0.952381	1	0.833333	0.102503	0.104874	0.141109	4370		1369988_at	0.857143	1	0.666667	0.128485	0.105267	0.1842	2537			1509	0.104874	0.105267
1385463_at	0.904762	1	0.666667	0.105409	0.104888	0.176233	17998		1388842_at	0.857143	1	0.888889	0.124351	0.105284	0.169294	20910			1510	0.104888	0.105284
1372412_at	0.857143	1	0.777778	0.115016	0.104917	0.15611	4961		1382920_at	0.857143	1	0.666667	0.122837	0.105287	0.191836	15467			1511	0.104917	0.105287
1371904_at	0.904762	1	1	0.10257	0.104996	0.144327	4453		1387891_at	0.97619	1	0.888889	0.103263	0.105295	0.140862	19959			1512	0.104996	0.105295
1397772_at	0.904762	1	0.888889	0.100061	0.105	0.144742	29658		1392865_at	0.928571	1	0.888889	0.102951	0.105303	0.136404	24933			1513	0.105	0.105303
1389556_at	0.857143	1	0.666667	0.133426	0.105067	0.201038	21624		1379537_at	0.857143	1	0.777778	0.114976	0.105319	0.165679	12084			1514	0.105067	0.105319
1367941_at	0.857143	1	0.944444	0.114278	0.105077	0.168233	490		1372103_at	0.857143	1	0.888889	0.110858	0.105325	0.163881	4652			1515	0.105077	0.105325
1376496_at	0.952381	1	1	0.101369	0.105109	0.143792	9045		1382562_at	0.952381	1	1	0.105883	0.105405	0.133896	15109			1516	0.105109	0.105405
1370890_at	0.857143	1	0.777778	0.128353	0.105117	0.193293	3439		1394971_at	0.857143	1	0.777778	0.113437	0.105405	0.162185	26857			1517	0.105117	0.105405
1383633_at	0.857143	1	0.944444	0.108018	0.105166	0.150771	16180		1387096_at	0.928571	1	0.833333	0.106042	0.105409	0.166493	19164			1518	0.105166	0.105409
1382407_at	1	1	0.722222	0.0944163	0.105267	0.157495	14954		1390411_at	0.952381	1	1	0.0979643	0.105409	0.137459	22479			1519	0.105267	0.105409
1369651_at	0.904762	1	0.944444	0.10517	0.105309	0.145174	2200		1370085_at	0.857143	1	0.777778	0.110841	0.105456	0.163902	2634			1520	0.105309	0.105456
1392500_at	0.952381	1	1	0.105074	0.105312	0.133821	24568		1376542_at	0.928571	1	0.888889	0.102634	0.10547	0.160648	9091			1521	0.105312	0.10547
1389225_at	0.857143	1	0.666667	0.109544	0.105314	0.170524	21293		1383228_at	0.857143	1	0.666667	0.127257	0.10548	0.189914	15775			1522	0.105314	0.10548
1382061_at	0.857143	1	0.666667	0.129899	0.105354	0.194145	14608		1390123_at	0.857143	1	0.777778	0.128346	0.105526	0.185962	22191			1523	0.105354	0.105526
1383140_at	0.857143	1	0.666667	0.133618	0.105367	0.188992	15687		1382450_at	0.857143	1	0.666667	0.115936	0.105541	0.178297	14997			1524	0.105367	0.105541
1386945_a_at	0.857143	1	0.777778	0.116392	0.105375	0.180848	19013		1398038_at	0.857143	1	0.666667	0.128307	0.105571	0.19129	29924			1525	0.105375	0.105571
1370522_at	0.857143	1	0.666667	0.111466	0.105378	0.170639	3071		1372107_at	0.857143	1	0.777778	0.121191	0.105587	0.183022	4656			1526	0.105378	0.105587
1368671_at	1	1	1	0.0963823	0.105389	0.138867	1220		1392370_at	0.857143	1	0.777778	0.120473	0.105601	0.157993	24438			1527	0.105389	0.105601
1388119_at	0.857143	1	1	0.115559	0.105399	0.146593	20187		1374649_at	0.952381	1	0.888889	0.104005	0.105633	0.142909	7198			1528	0.105399	0.105633
1389305_at	0.857143	1	0.666667	0.124187	0.105406	0.187653	21373		1379082_at	0.928571	1	0.888889	0.113835	0.105697	0.151979	11630			1529	0.105406	0.105697
1398435_at	0.857143	1	0.833333	0.111961	0.105432	0.157265	30321		1372078_at	0.857143	1	0.666667	0.122448	0.105726	0.173664	4627			1530	0.105432	0.105726
1370220_at	1	1	1	0.0931847	0.105461	0.127347	2769		1382975_at	0.785714	1	0.666667	0.141775	0.105728	0.204335	15522			1531	0.105461	0.105728
1388253_at	0.857143	1	0.777778	0.107463	0.105466	0.154742	20321		1383055_at	0.904762	1	0.666667	0.113955	0.105757	0.157356	15602			1532	0.105466	0.105757
1369011_at	0.928571	1	1	0.100887	0.105498	0.136451	1560		1379238_at	0.857143	1	0.666667	0.115971	0.105759	0.188752	11786			1533	0.105498	0.105759
1371561_at	1	1	0.777778	0.0972317	0.105502	0.153609	4110		1386877_at	0.904762	1	0.833333	0.107258	0.1058	0.159652	18945			1534	0.105502	0.1058
1393608_at	0.857143	1	0.666667	0.12991	0.105506	0.229988	25672		1388410_at	0.952381	1	0.777778	0.103971	0.105808	0.163693	20478			1535	0.105506	0.105808
1390850_at	0.952381	1	0.777778	0.105661	0.105518	0.162517	22918		1387962_at	0.857143	1	0.666667	0.129199	0.105845	0.186868	20030			1536	0.105518	0.105845
1394499_at	0.857143	1	0.666667	0.116975	0.105545	0.186948	26385		1389097_at	0.809524	1	0.666667	0.127069	0.105847	0.190684	21165			1537	0.105545	0.105847
1383587_at	0.857143	1	0.777778	0.120958	0.105552	0.176465	16134		1379042_at	0.857143	1	0.777778	0.119463	0.105866	0.178682	11590			1538	0.105552	0.105866
1385464_at	0.952381	1	0.777778	0.096997	0.105575	0.170756	17999		1383379_at	0.857143	1	0.666667	0.125013	0.10588	0.183146	15926			1539	0.105575	0.10588
1371871_at	0.97619	1	1	0.0967063	0.105608	0.145846	4420		1374465_at	1	1	0.888889	0.09752	0.105937	0.153756	7014			1540	0.105608	0.105937
1374874_at	0.904762	1	0.888889	0.10934	0.105629	0.155695	7423		1367847_at	0.904762	1	0.777778	0.109997	0.105951	0.154152	396			1541	0.105629	0.105951
1390173_at	0.952381	1	1	0.101534	0.105715	0.138692	22241		1387119_at	0.857143	1	0.722222	0.113245	0.105975	0.160055	19187			1542	0.105715	0.105975
1367621_at	0.928571	1	0.888889	0.104097	0.105732	0.170642	170		1386965_at	0.857143	1	0.722222	0.126186	0.106053	0.16099	19033			1543	0.105732	0.106053
1384381_at	0.857143	1	0.666667	0.130332	0.105763	0.223099	16922		1394361_a_at	0.857143	1	0.944444	0.108616	0.106076	0.14749	26261			1544	0.105763	0.106076
1398620_at	0.952381	1	0.888889	0.102543	0.105808	0.140496	30506		1388088_a_at	0.904762	1	0.666667	0.11495	0.106127	0.166312	20156			1545	0.105808	0.106127
1392134_x_at	0.857143	1	0.666667	0.127212	0.105814	0.191813	24202		1391996_a_at	0.857143	1	0.777778	0.115945	0.106138	0.180903	24064			1546	0.105814	0.106138
1386884_at	0.928571	1	1	0.107985	0.105838	0.154521	18952		1385183_at	0.857143	1	0.666667	0.103343	0.106155	0.171497	17718			1547	0.105838	0.106155
1379770_at	0.952381	1	1	0.099614	0.105874	0.129912	12317		1388677_at	0.904762	1	0.666667	0.107052	0.106163	0.169254	20745			1548	0.105874	0.106163
1394627_at	0.857143	1	0.666667	0.1229	0.105883	0.18221	26513		1388998_at	0.857143	1	0.666667	0.129985	0.106175	0.196203	21066			1549	0.105883	0.106175
1378863_at	0.928571	1	0.777778	0.10683	0.105974	0.163374	11411		1394707_at	0.857143	1	0.777778	0.10698	0.106243	0.176206	26593			1550	0.105974	0.106243
1379719_at	0.857143	1	0.777778	0.118001	0.105979	0.174542	12266		1389647_at	0.857143	1	0.666667	0.126083	0.106246	0.18	21715			1551	0.105979	0.106246
1388662_at	0.904762	1	0.777778	0.0966607	0.106026	0.166671	20730		1397681_at	0.904762	1	0.888889	0.105633	0.106251	0.144109	29567			1552	0.106026	0.106251
1372990_at	1	1	1	0.103442	0.106032	0.146715	5539		1394817_at	0.904762	1	0.944444	0.094562	0.106271	0.14268	26703			1553	0.106032	0.106271
1392274_at	0.857143	1	0.666667	0.130797	0.106051	0.208871	24342		1371512_at	1	1	0.944444	0.102482	0.106279	0.14072	4061			1554	0.106051	0.106279
1373957_at	1	1	1	0.090664	0.106115	0.126073	6506		1387067_at	0.857143	1	0.777778	0.12688	0.106328	0.181504	19135			1555	0.106115	0.106328
1368149_at	0.857143	1	0.722222	0.116966	0.106118	0.174764	698		1368193_at	0.880952	1	0.777778	0.106911	0.106328	0.1672	742			1556	0.106118	0.106328
1385570_at	0.857143	1	0.722222	0.113933	0.106119	0.174998	18105		1385969_at	0.857143	1	0.833333	0.127327	0.106332	0.17408	18460			1557	0.106119	0.106332
1391888_at	0.857143	1	0.666667	0.109685	0.106132	0.151405	23956		1369465_at	1	1	0.777778	0.111733	0.106342	0.15186	2014			1558	0.106132	0.106342
1373800_at	0.904762	1	0.722222	0.11694	0.106145	0.160465	6349		1368132_at	0.857143	1	0.777778	0.112526	0.106366	0.156426	681			1559	0.106145	0.106366
1398949_at	0.952381	1	0.944444	0.0943917	0.106177	0.147911	30824		1390091_at	0.952381	1	0.944444	0.106982	0.10637	0.148628	22159			1560	0.106177	0.10637
1368402_at	0.857143	1	0.722222	0.112141	0.106187	0.165661	951		1386499_at	0.97619	1	0.888889	0.09438	0.106383	0.130089	18747			1561	0.106187	0.106383
1373790_at	0.857143	1	0.666667	0.12702	0.106195	0.18273	6339		1399011_at	0.857143	1	0.777778	0.133812	0.106404	0.195704	30786			1562	0.106195	0.106404
1383888_at	0.880952	1	0.833333	0.108818	0.106202	0.158218	16434		1393098_at	0.857143	1	0.777778	0.127387	0.106411	0.173851	25165			1563	0.106202	0.106411
1381939_at	0.857143	1	0.888889	0.125002	0.106204	0.152082	14486		1390364_at	0.904762	1	0.777778	0.105674	0.10647	0.161848	22432			1564	0.106204	0.10647
1389779_at	0.904762	1	0.833333	0.104597	0.106242	0.159924	21847		1372163_at	0.928571	1	0.777778	0.104159	0.106508	0.176507	4712			1565	0.106242	0.106508
1373403_at	0.857143	1	0.666667	0.112328	0.106252	0.177088	5952		1399069_at	0.857143	1	0.777778	0.119094	0.106549	0.192063	30844			1566	0.106252	0.106549
1373308_at	0.857143	1	0.666667	0.120012	0.106253	0.198012	5857		1383648_x_at	0.952381	1	1	0.104723	0.106566	0.141135	16195			1567	0.106253	0.106566
1372831_at	0.97619	1	1	0.100074	0.10627	0.143658	5380		1389308_at	0.97619	1	0.888889	0.103649	0.10658	0.151783	21376			1568	0.10627	0.10658
1388924_at	0.857143	1	1	0.107497	0.106281	0.143312	20992		1371801_at	0.952381	1	0.777778	0.103132	0.106594	0.158926	4350			1569	0.106281	0.106594
1371987_at	0.952381	1	0.666667	0.112026	0.106292	0.154365	4536		1398322_at	0.857143	1	0.722222	0.107642	0.10661	0.167549	30208			1570	0.106292	0.10661
1388762_at	0.857143	1	0.888889	0.118454	0.106318	0.160124	20830		1368977_a_at	0.880952	1	0.777778	0.106694	0.106635	0.167212	1526			1571	0.106318	0.106635
1390142_at	0.857143	1	0.888889	0.13389	0.106383	0.17406	22210		1373280_at	0.857143	1	0.777778	0.119897	0.106649	0.154034	5829			1572	0.106383	0.106649
1395623_at	0.833333	1	0.666667	0.128737	0.106391	0.184623	27509		1388078_a_at	0.857143	1	0.666667	0.1196	0.106663	0.191074	20146			1573	0.106391	0.106663
1387080_at	0.857143	1	0.666667	0.137254	0.106445	0.193909	19148		1399028_at	0.809524	1	0.666667	0.144258	0.106689	0.227677	30803			1574	0.106445	0.106689
1383018_at	1	1	0.888889	0.100201	0.106465	0.14385	15565		1388492_at	0.857143	1	0.666667	0.128872	0.106721	0.214684	20560			1575	0.106465	0.106721
1373284_at	0.857143	1	0.722222	0.113088	0.106515	0.179279	5833		1371940_at	0.857143	1	0.666667	0.127129	0.106739	0.198911	4489			1576	0.106515	0.106739
1387034_at	0.928571	1	0.666667	0.102127	0.106528	0.159375	19102		1383334_at	0.857143	1	0.722222	0.111858	0.106746	0.171111	15881			1577	0.106528	0.106746
1391582_at	0.857143	1	0.666667	0.136358	0.10653	0.192628	23650		1398351_at	0.857143	1	0.666667	0.128716	0.106752	0.189542	30237			1578	0.10653	0.106752
1370214_at	0.833333	1	0.666667	0.136731	0.106562	0.20314	2763		1392522_at	0.928571	1	0.888889	0.10953	0.106761	0.15269	24590			1579	0.106562	0.106761
1374655_at	0.857143	1	0.666667	0.140732	0.106607	0.181626	7204		1386311_at	0.857143	1	0.666667	0.115128	0.106856	0.194668	18650			1580	0.106607	0.106856
1390691_at	0.857143	1	1	0.100997	0.106647	0.139227	22759		1380229_at	0.857143	1	0.777778	0.105411	0.1069	0.174773	12776			1581	0.106647	0.1069
1383046_at	0.857143	1	0.666667	0.121949	0.106683	0.19388	15593		1388417_at	0.97619	1	1	0.0988523	0.106903	0.139665	20485			1582	0.106683	0.106903
1370942_at	0.857143	1	0.666667	0.12322	0.106736	0.179316	3491		1390024_at	0.857143	1	0.666667	0.134322	0.106906	0.216353	22092			1583	0.106736	0.106906
1372379_at	1	1	1	0.104136	0.106738	0.138946	4928		1394037_at	0.857143	1	0.666667	0.123013	0.10692	0.200518	26090			1584	0.106738	0.10692
1379473_at	0.857143	1	0.833333	0.109323	0.106741	0.156179	12020		1389130_at	0.904762	1	0.666667	0.105606	0.106921	0.164834	21198			1585	0.106741	0.106921
1378196_at	0.857143	1	0.666667	0.1245	0.106756	0.193701	10744		1386439_at	1	1	1	0.098108	0.106968	0.129157	18715			1586	0.106756	0.106968
1389142_at	0.928571	1	1	0.10494	0.106778	0.143915	21210		1376899_at	0.952381	1	1	0.095167	0.107006	0.13292	9448			1587	0.106778	0.107006
1397934_at	0.857143	1	0.666667	0.131323	0.106807	0.209835	29820		1367857_at	0.880952	1	0.944444	0.114714	0.107043	0.162582	406			1588	0.106807	0.107043
1389599_at	0.857143	1	0.888889	0.141936	0.106855	0.179387	21667		1370941_at	0.857143	1	0.777778	0.126872	0.107044	0.176231	3490			1589	0.106855	0.107044
1373033_at	0.857143	1	0.777778	0.109305	0.106859	0.18657	5582		1383516_at	1	1	0.666667	0.100852	0.107054	0.153841	16063			1590	0.106859	0.107054
1385017_at	0.857143	1	0.666667	0.124572	0.106862	0.173815	17552		1372677_at	0.952381	1	0.944444	0.0995273	0.107068	0.137504	5226			1591	0.106862	0.107068
1379811_at	1	1	1	0.0941373	0.106887	0.145154	12358		1377619_at	0.857143	1	1	0.104193	0.107098	0.142927	10167			1592	0.106887	0.107098
1394434_at	1	1	0.888889	0.0957867	0.106892	0.151463	26320		1398352_at	0.857143	1	0.722222	0.121366	0.107131	0.152613	30238			1593	0.106892	0.107131
1388151_at	0.857143	1	0.777778	0.118714	0.1069	0.177021	20219		1390671_at	0.857143	1	0.888889	0.109238	0.107155	0.142711	22739			1594	0.1069	0.107155
1387109_at	0.904762	1	0.888889	0.112308	0.106913	0.15209	19177		1388343_at	0.857143	1	0.888889	0.104137	0.107161	0.143132	20411			1595	0.106913	0.107161
1378571_at	0.952381	1	1	0.110369	0.106919	0.145612	11119		1398349_at	0.857143	1	0.777778	0.127484	0.107211	0.197659	30235			1596	0.106919	0.107211
1388425_at	0.904762	1	1	0.118101	0.106964	0.142821	20493		1397833_at	0.857143	1	0.666667	0.134438	0.107218	0.181	29719			1597	0.106964	0.107218
1367760_at	0.928571	1	0.833333	0.108334	0.106977	0.15013	309		1376735_at	0.857143	1	0.666667	0.132161	0.107223	0.201823	9284			1598	0.106977	0.107223
1396541_at	0.880952	1	0.777778	0.107603	0.107028	0.151528	28427		1392405_at	0.857143	1	0.666667	0.127587	0.107251	0.207166	24473			1599	0.107028	0.107251
1374418_at	0.857143	1	0.666667	0.139744	0.107041	0.19695	6967		1390371_at	0.857143	1	0.666667	0.13281	0.107254	0.214639	22439			1600	0.107041	0.107254
1377022_at	0.857143	1	0.666667	0.134182	0.107062	0.184906	9571		1379284_at	0.857143	1	0.777778	0.124321	0.107262	0.18215	11831			1601	0.107062	0.107262
1378556_at	1	1	1	0.114319	0.107084	0.138855	11104		1398855_at	0.857143	1	0.944444	0.116048	0.107262	0.163571	30630			1602	0.107084	0.107262
1371514_at	0.857143	1	0.888889	0.105181	0.107137	0.153947	4063		1369376_a_at	0.952381	1	0.888889	0.0998397	0.107271	0.142259	1925			1603	0.107137	0.107271
1386981_at	0.857143	1	0.666667	0.127085	0.107167	0.182778	19049		1368669_at	1	1	0.944444	0.10289	0.107272	0.143059	1218			1604	0.107167	0.107272
1370186_at	0.857143	1	0.666667	0.135072	0.107184	0.205951	2735		1386947_at	1	1	1	0.0992233	0.107337	0.132653	19015			1605	0.107184	0.107337
1380875_at	0.857143	1	0.666667	0.121126	0.107186	0.175077	13422		1372711_at	1	1	1	0.103333	0.107363	0.144654	5260			1606	0.107186	0.107363
1385720_at	0.857143	1	0.777778	0.126018	0.107203	0.200982	18252		1386483_at	0.857143	1	0.777778	0.122197	0.107432	0.195649	18739			1607	0.107203	0.107432
1382272_at	0.857143	1	0.666667	0.129282	0.107251	0.188659	14819		1383432_at	0.809524	1	0.666667	0.122264	0.107493	0.200413	15979			1608	0.107251	0.107493
1382232_at	0.857143	1	0.666667	0.116305	0.107265	0.197255	14779		1399067_at	0.857143	1	0.777778	0.108987	0.107496	0.174423	30842			1609	0.107265	0.107496
1379058_at	0.880952	1	0.777778	0.105304	0.107272	0.171059	11606		1368036_at	1	1	0.833333	0.106595	0.107516	0.157861	585			1610	0.107272	0.107516
1387918_at	0.857143	1	0.666667	0.133048	0.107282	0.197881	19986		1385869_at	0.857143	1	0.777778	0.103698	0.107529	0.150167	18397			1611	0.107282	0.107529
1378815_at	0.857143	1	0.666667	0.123859	0.107304	0.201546	11363		1374541_at	0.857143	1	0.666667	0.110219	0.107561	0.189037	7090			1612	0.107304	0.107561
1387455_a_at	0.952381	1	0.722222	0.100882	0.107308	0.15175	19523		1383313_at	0.857143	1	0.666667	0.121747	0.107565	0.191537	15860			1613	0.107308	0.107565
1369225_at	0.97619	1	0.888889	0.099128	0.107322	0.145448	1774		1392213_at	0.952381	1	0.888889	0.103273	0.10758	0.148944	24281			1614	0.107322	0.10758
1389905_at	0.857143	1	0.666667	0.131299	0.107331	0.179064	21973		1378172_at	0.857143	1	0.777778	0.123444	0.107631	0.174782	10720			1615	0.107331	0.107631
1371618_s_at	0.809524	1	0.666667	0.121983	0.107367	0.188356	4167		1387040_at	0.857143	1	0.666667	0.114942	0.107632	0.197854	19108			1616	0.107367	0.107632
1383433_at	0.857143	1	0.722222	0.102168	0.107378	0.156954	15980		1367659_s_at	0.904762	1	0.833333	0.106813	0.107641	0.164676	208			1617	0.107378	0.107641
1394871_at	0.857143	1	0.666667	0.111025	0.107385	0.174056	26757		1378420_at	0.952381	1	0.888889	0.110592	0.107641	0.162348	10968			1618	0.107385	0.107641
1388813_at	0.880952	1	0.666667	0.117295	0.107403	0.196324	20881		1392895_at	0.857143	1	0.666667	0.107831	0.107706	0.183988	24963			1619	0.107403	0.107706
1376617_at	0.857143	1	0.666667	0.132692	0.107413	0.19269	9166		1388798_at	0.857143	1	0.666667	0.110041	0.107746	0.184207	20866			1620	0.107413	0.107746
1373324_at	1	1	1	0.0967107	0.107475	0.126764	5873		1384283_at	0.857143	1	0.777778	0.115381	0.107782	0.175771	16825			1621	0.107475	0.107782
1377879_at	0.833333	1	0.666667	0.139418	0.107519	0.176976	10427		1368644_at	0.857143	1	0.666667	0.133947	0.107788	0.221205	1193			1622	0.107519	0.107788
1379876_at	0.904762	1	0.777778	0.106563	0.107531	0.156442	12423		1381500_at	0.857143	1	0.666667	0.116819	0.107789	0.166053	14047			1623	0.107531	0.107789
1390574_at	0.857143	1	0.833333	0.108214	0.107533	0.168463	22642		1367693_at	0.857143	1	0.666667	0.122521	0.107795	0.197854	242			1624	0.107533	0.107795
1372414_at	0.857143	1	0.888889	0.104338	0.107557	0.156406	4963		1397186_at	0.857143	1	0.666667	0.12022	0.107805	0.176346	29072			1625	0.107557	0.107805
1386889_at	0.857143	1	0.666667	0.116176	0.107559	0.179849	18957		1386939_a_at	0.857143	1	0.666667	0.121523	0.107828	0.200318	19007			1626	0.107559	0.107828
1368717_at	0.928571	1	0.777778	0.10941	0.107629	0.155436	1266		1378839_at	0.857143	1	0.666667	0.117427	0.107855	0.171657	11387			1627	0.107629	0.107855
1387018_at	0.928571	1	0.777778	0.105613	0.107632	0.155014	19086		1384287_at	0.97619	1	0.777778	0.101205	0.107883	0.146024	16829			1628	0.107632	0.107883
1372145_at	0.857143	1	0.666667	0.113206	0.107634	0.182113	4694		1368779_a_at	0.857143	1	0.666667	0.124266	0.107891	0.174642	1328			1629	0.107634	0.107891
1373986_at	0.857143	1	0.888889	0.113839	0.107636	0.148973	6535		1376286_at	0.904762	1	0.888889	0.114074	0.107918	0.152866	8835			1630	0.107636	0.107918
1398819_at	0.857143	1	0.666667	0.128011	0.107647	0.187415	30694		1390367_at	1	1	1	0.0947583	0.107918	0.134395	22435			1631	0.107647	0.107918
1398303_s_at	0.857143	1	0.722222	0.115583	0.107655	0.180271	30189		1373738_at	0.857143	1	0.777778	0.120038	0.107927	0.166511	6287			1632	0.107655	0.107927
1391865_at	0.857143	1	0.722222	0.117082	0.107672	0.180125	23933		1382195_at	0.857143	1	0.777778	0.127492	0.107953	0.183609	14742			1633	0.107672	0.107953
1372210_at	0.857143	1	0.666667	0.125819	0.107679	0.198956	4759		1375649_at	0.97619	1	0.888889	0.104231	0.107957	0.142201	8198			1634	0.107679	0.107957
1384945_at	0.857143	1	1	0.112142	0.107684	0.146333	17480		1371376_at	0.904762	1	0.777778	0.111911	0.107976	0.157161	3925			1635	0.107684	0.107976
1378652_at	0.857143	1	0.666667	0.116983	0.107704	0.180699	11200		1375859_a_at	0.904762	1	0.944444	0.105471	0.108028	0.139636	8408			1636	0.107704	0.108028
1376333_at	1	1	0.888889	0.108985	0.107704	0.153613	8882		1388083_a_at	0.857143	1	0.666667	0.115595	0.108032	0.188444	20151			1637	0.107704	0.108032
1384402_a_at	0.857143	1	0.666667	0.122086	0.107734	0.183336	16943		1379326_at	0.857143	1	0.833333	0.119036	0.108044	0.15537	11873			1638	0.107734	0.108044
1368665_at	0.97619	1	0.777778	0.109007	0.107738	0.150638	1214		1385460_at	0.857143	1	0.666667	0.139526	0.108045	0.208597	17995			1639	0.107738	0.108045
1384635_at	0.857143	1	0.666667	0.132858	0.107741	0.19603	17170		1398308_at	0.857143	1	0.666667	0.124753	0.108104	0.178581	30194			1640	0.107741	0.108104
1396414_at	0.928571	1	0.722222	0.112427	0.107769	0.148451	28300		1390631_at	0.833333	1	0.666667	0.13628	0.108109	0.226697	22699			1641	0.107769	0.108109
1374840_at	0.857143	1	0.666667	0.127959	0.107793	0.187989	7389		1387330_at	0.857143	1	0.666667	0.114265	0.108133	0.177964	19398			1642	0.107793	0.108133
1398596_at	0.952381	1	0.777778	0.0964337	0.107805	0.151884	30482		1380372_at	0.97619	1	0.944444	0.104311	0.108142	0.152172	12919			1643	0.107805	0.108142
1383463_at	0.857143	1	0.777778	0.126692	0.10786	0.211199	16010		1370398_at	0.857143	1	0.666667	0.121088	0.108156	0.187966	2947			1644	0.10786	0.108156
1379275_at	0.857143	1	0.666667	0.11947	0.107871	0.178745	11822		1370590_at	0.857143	1	0.666667	0.130486	0.108167	0.211699	3139			1645	0.107871	0.108167
1389141_at	0.857143	1	0.666667	0.129768	0.107873	0.198043	21209		1384024_at	0.952381	1	0.833333	0.0981577	0.108206	0.145897	16570			1646	0.107873	0.108206
1368427_at	0.952381	1	0.777778	0.120556	0.107883	0.16705	976		1373264_at	0.857143	1	0.666667	0.120302	0.108229	0.173858	5813			1647	0.107883	0.108229
1395413_at	0.857143	1	0.666667	0.12396	0.107925	0.184806	27299		1394432_at	0.952381	1	0.666667	0.110074	0.108242	0.166745	26318			1648	0.107925	0.108242
1373168_at	0.857143	1	0.666667	0.114895	0.107927	0.188328	5717		1387963_a_at	0.857143	1	0.944444	0.111761	0.108254	0.162012	20031			1649	0.107927	0.108254
1378399_at	0.857143	1	0.666667	0.11968	0.107931	0.189108	10947		1378776_at	0.97619	1	0.722222	0.106632	0.108258	0.16412	11324			1650	0.107931	0.108258
1392683_at	0.833333	1	0.777778	0.136382	0.107955	0.194424	24751		1384214_a_at	1	1	0.833333	0.0944137	0.108269	0.152456	16756			1651	0.107955	0.108269
1370019_at	1	1	0.888889	0.100143	0.107958	0.133809	2568		1387382_at	0.904762	1	0.833333	0.115824	0.108296	0.163469	19450			1652	0.107958	0.108296
1397921_at	0.857143	1	0.666667	0.116401	0.107968	0.17611	29807		1383060_at	0.857143	1	0.666667	0.125924	0.108316	0.220056	15607			1653	0.107968	0.108316
1376628_at	0.857143	1	0.666667	0.122079	0.107968	0.171472	9177		1374605_at	1	1	0.944444	0.102381	0.108352	0.146556	7154			1654	0.107968	0.108352
1392304_at	0.833333	1	0.777778	0.134757	0.107992	0.189685	24372		1379797_at	0.904762	1	0.888889	0.107928	0.108359	0.154051	12344			1655	0.107992	0.108359
1373134_at	0.857143	1	0.833333	0.116091	0.108014	0.177929	5683		1397188_at	0.857143	1	0.777778	0.116161	0.108359	0.166975	29074			1656	0.108014	0.108359
1373036_at	0.857143	1	0.666667	0.127332	0.108045	0.201426	5585		1373284_at	0.857143	1	0.777778	0.102819	0.108369	0.152952	5833			1657	0.108045	0.108369
1383126_at	0.904762	1	0.666667	0.109171	0.108119	0.177131	15673		1391432_at	0.857143	1	0.666667	0.115909	0.108374	0.157988	23500			1658	0.108119	0.108374
1396709_at	0.857143	1	0.666667	0.108137	0.108126	0.193043	28595		1387326_at	0.857143	1	0.722222	0.145021	0.108391	0.204643	19394			1659	0.108126	0.108391
1394918_at	0.904762	1	0.888889	0.108335	0.108133	0.144072	26804		1390780_at	0.97619	1	0.888889	0.102197	0.1084	0.151825	22848			1660	0.108133	0.1084
1374051_at	1	1	0.944444	0.102067	0.108144	0.133514	6600		1387131_at	0.952381	1	0.888889	0.107502	0.108422	0.148536	19199			1661	0.108144	0.108422
1370264_at	0.857143	1	0.888889	0.11612	0.108161	0.155651	2813		1372042_at	0.904762	1	0.888889	0.106474	0.108442	0.149406	4591			1662	0.108161	0.108442
1390206_at	0.833333	1	0.666667	0.152586	0.10823	0.208788	22274		1390909_at	0.857143	1	0.944444	0.105822	0.10848	0.153675	22977			1663	0.10823	0.10848
1384939_at	0.857143	1	0.777778	0.130779	0.108235	0.19109	17474		1379780_at	1	1	1	0.104882	0.10849	0.143707	12327			1664	0.108235	0.10849
1371596_at	0.857143	1	0.666667	0.122464	0.108256	0.175047	4145		1368068_a_at	0.952381	1	1	0.103515	0.108492	0.143468	617			1665	0.108256	0.108492
1397122_at	0.857143	1	0.777778	0.11696	0.10829	0.178791	29008		1368161_a_at	0.857143	1	0.777778	0.11552	0.10851	0.170578	710			1666	0.10829	0.10851
1369936_at	1	1	1	0.106733	0.108308	0.139555	2485		1391404_at	0.904762	1	0.833333	0.10788	0.108544	0.154232	23472			1667	0.108308	0.108544
1377114_at	1	1	1	0.1086	0.108368	0.135128	9663		1374114_at	0.904762	1	0.777778	0.111321	0.108591	0.151548	6663			1668	0.108368	0.108591
1397205_at	0.857143	1	0.722222	0.120489	0.108368	0.162188	29091		1388646_at	0.857143	1	0.888889	0.111218	0.108601	0.16414	20714			1669	0.108368	0.108601
1373424_at	0.857143	1	0.888889	0.099762	0.108415	0.144858	5973		1374866_at	0.857143	1	0.666667	0.125168	0.108623	0.189487	7415			1670	0.108415	0.108623
1371322_at	0.857143	1	0.777778	0.124009	0.10842	0.192891	3871		1398394_at	1	1	1	0.101275	0.108632	0.139913	30280			1671	0.10842	0.108632
1367463_at	0.857143	1	0.777778	0.120292	0.108433	0.17842	12		1389582_at	0.857143	1	0.666667	0.128256	0.108657	0.20667	21650			1672	0.108433	0.108657
1368328_at	1	1	1	0.0918767	0.108527	0.127744	877		1371983_at	0.904762	1	0.666667	0.107832	0.108658	0.17908	4532			1673	0.108527	0.108658
1383817_at	0.952381	1	0.888889	0.110805	0.108564	0.148607	16364		1372129_at	0.857143	1	0.722222	0.118259	0.108664	0.163782	4678			1674	0.108564	0.108664
1374191_at	0.880952	1	0.888889	0.11881	0.108572	0.16249	6740		1374824_at	0.857143	1	0.722222	0.127596	0.108742	0.176394	7373			1675	0.108572	0.108742
1368163_at	0.857143	1	0.722222	0.128072	0.108578	0.175642	712		1380514_at	1	1	0.888889	0.101337	0.108744	0.153269	13061			1676	0.108578	0.108744
1374493_at	1	1	0.944444	0.104331	0.108581	0.142385	7042		1373012_at	0.928571	1	0.722222	0.1165	0.108819	0.165626	5561			1677	0.108581	0.108819
1388778_at	0.857143	1	0.777778	0.12827	0.108607	0.178438	20846		1391393_at	0.857143	1	0.666667	0.128004	0.108858	0.194748	23461			1678	0.108607	0.108858
1398585_at	0.857143	1	0.666667	0.127227	0.108622	0.191366	30471		1383331_at	0.857143	1	0.666667	0.140088	0.108874	0.187589	15878			1679	0.108622	0.108874
1398247_at	0.833333	1	0.666667	0.14781	0.108633	0.202427	30133		1393850_at	0.904762	1	0.777778	0.105202	0.108885	0.158812	25914			1680	0.108633	0.108885
1379827_at	0.857143	1	0.777778	0.12311	0.108635	0.180474	12374		1393987_s_at	0.857143	1	0.666667	0.118853	0.108902	0.171945	26050			1681	0.108635	0.108902
1368101_at	0.857143	1	0.666667	0.121963	0.108642	0.169097	650		1397654_at	0.952381	1	0.888889	0.112435	0.108918	0.15251	29540			1682	0.108642	0.108918
1373564_at	0.857143	1	0.777778	0.124682	0.10867	0.170518	6113		1399070_at	0.97619	1	0.722222	0.096321	0.108929	0.149471	30845			1683	0.10867	0.108929
1374157_at	0.857143	1	0.666667	0.12716	0.108698	0.199516	6706		1388053_at	0.857143	1	0.777778	0.106253	0.108933	0.174291	20121			1684	0.108698	0.108933
1371383_at	0.857143	1	0.666667	0.123298	0.108704	0.185821	3932		1377196_at	0.857143	1	0.777778	0.11782	0.10894	0.156749	9745			1685	0.108704	0.10894
1384367_at	0.857143	1	0.888889	0.117882	0.108756	0.153143	16908		1390525_a_at	0.809524	1	0.666667	0.14041	0.108956	0.204771	22593			1686	0.108756	0.108956
1379680_at	0.857143	1	0.777778	0.121026	0.108789	0.170123	12227		1371502_at	0.857143	1	0.666667	0.117096	0.108966	0.1808	4051			1687	0.108789	0.108966
1383216_at	0.857143	1	0.777778	0.118431	0.108792	0.184192	15763		1373796_at	0.857143	1	0.944444	0.109955	0.108967	0.143511	6345			1688	0.108792	0.108967
1395643_at	0.857143	1	0.666667	0.139107	0.108864	0.184631	27529		1371043_a_at	0.857143	1	0.666667	0.112441	0.109011	0.183671	3592			1689	0.108864	0.109011
1389728_at	0.857143	1	0.666667	0.126979	0.108889	0.19059	21796		1374071_at	0.857143	1	0.777778	0.119114	0.109028	0.178282	6620			1690	0.108889	0.109028
1368430_at	0.857143	1	0.666667	0.128733	0.109015	0.193175	979		1371426_at	0.857143	1	0.666667	0.139242	0.109031	0.179198	3975			1691	0.109015	0.109031
1389483_at	0.880952	1	0.888889	0.11885	0.109024	0.155583	21551		1387278_at	0.880952	1	0.666667	0.12335	0.109044	0.165337	19346			1692	0.109024	0.109044
1373742_at	0.857143	1	0.888889	0.112843	0.109028	0.17012	6291		1392188_at	0.857143	1	0.666667	0.119761	0.109066	0.179984	24256			1693	0.109028	0.109066
1397591_at	0.857143	1	0.666667	0.124093	0.109028	0.179228	29477		1393333_at	0.857143	1	0.666667	0.125427	0.109078	0.171464	25400			1694	0.109028	0.109078
1378446_at	0.904762	1	0.888889	0.115812	0.109054	0.149824	10994		1375687_at	0.928571	1	0.888889	0.113143	0.109087	0.14276	8236			1695	0.109054	0.109087
1383619_at	0.857143	1	0.666667	0.112495	0.109057	0.20427	16166		1371505_at	0.857143	1	0.888889	0.114219	0.109088	0.148792	4054			1696	0.109057	0.109088
1368991_at	0.857143	1	0.777778	0.122211	0.109059	0.179209	1540		1372986_at	0.952381	1	1	0.0983713	0.109142	0.141881	5535			1697	0.109059	0.109142
1371510_at	0.857143	1	0.666667	0.140483	0.10906	0.218404	4059		1367471_at	0.857143	1	0.722222	0.133614	0.109191	0.178443	20			1698	0.10906	0.109191
1393581_at	0.904762	1	0.777778	0.119601	0.109063	0.171956	25645		1388780_at	0.833333	1	0.666667	0.133641	0.109195	0.215004	20848			1699	0.109063	0.109195
1393653_at	0.952381	1	1	0.099629	0.109071	0.13678	25717		1390976_at	0.880952	1	0.666667	0.12052	0.109217	0.199038	23044			1700	0.109071	0.109217
1390851_at	0.904762	1	0.888889	0.105953	0.109097	0.157634	22919		1378784_at	0.857143	1	0.666667	0.130862	0.109267	0.205791	11332			1701	0.109097	0.109267
1392684_at	0.952381	1	1	0.103832	0.109148	0.143912	24752		1368934_at	0.857143	1	0.888889	0.110356	0.109294	0.147694	1483			1702	0.109148	0.109294
1371361_at	0.904762	1	1	0.0978217	0.109175	0.142185	3910		1374138_at	0.857143	1	0.777778	0.121909	0.109312	0.175525	6687			1703	0.109175	0.109312
1375060_at	0.857143	1	0.666667	0.123889	0.109196	0.172045	7609		1379755_at	0.857143	1	0.666667	0.126521	0.109314	0.209231	12302			1704	0.109196	0.109314
1371430_at	0.857143	1	0.777778	0.118039	0.109202	0.174976	3979		1370822_at	0.857143	1	0.666667	0.137574	0.109319	0.213823	3371			1705	0.109202	0.109319
1371993_at	0.857143	1	0.666667	0.135302	0.109257	0.218361	4542		1383780_at	1	1	0.888889	0.105677	0.109358	0.130845	16327			1706	0.109257	0.109358
1380393_at	0.857143	1	0.666667	0.134269	0.109258	0.207511	12940		1394872_x_at	0.880952	1	0.666667	0.118617	0.109391	0.160746	26758			1707	0.109258	0.109391
1381576_at	0.857143	1	0.666667	0.12852	0.109266	0.196393	14123		1398655_at	0.952381	1	0.833333	0.106023	0.109391	0.150357	30518			1708	0.109266	0.109391
1389274_at	0.857143	1	0.666667	0.131012	0.109309	0.210886	21342		1389125_at	0.857143	1	0.888889	0.129168	0.109401	0.16653	21193			1709	0.109309	0.109401
1376646_at	0.857143	1	0.666667	0.126066	0.109319	0.192085	9195		1398265_at	0.857143	1	0.666667	0.138015	0.109403	0.183773	30151			1710	0.109319	0.109403
1387144_at	0.952381	1	0.777778	0.114023	0.109341	0.161187	19212		1379335_at	0.857143	1	0.888889	0.141149	0.10941	0.162218	11882			1711	0.109341	0.10941
1397268_at	0.857143	1	0.666667	0.121298	0.109343	0.178124	29154		1376857_at	0.857143	1	0.666667	0.133545	0.109422	0.216677	9406			1712	0.109343	0.109422
1369208_at	0.857143	1	0.777778	0.105269	0.109357	0.153398	1757		1376837_at	0.761905	1	0.666667	0.147192	0.109424	0.187944	9386			1713	0.109357	0.109424
1398343_at	0.857143	1	0.666667	0.103447	0.109367	0.174212	30229		1397640_at	0.97619	1	1	0.110139	0.109445	0.147139	29526			1714	0.109367	0.109445
1374620_at	0.904762	1	0.777778	0.114723	0.109381	0.159756	7169		1368784_at	0.928571	1	0.777778	0.103543	0.109463	0.160379	1333			1715	0.109381	0.109463
1379362_at	0.857143	1	0.777778	0.140635	0.109394	0.187446	11909		1371951_at	0.857143	1	0.666667	0.126416	0.109523	0.19668	4500			1716	0.109394	0.109523
1369215_a_at	0.880952	1	0.722222	0.108188	0.109422	0.154017	1764		1392639_at	0.952381	1	0.833333	0.100744	0.109539	0.147365	24707			1717	0.109422	0.109539
1383502_at	0.857143	1	0.666667	0.120974	0.109441	0.19445	16049		1379047_at	0.857143	1	0.666667	0.119963	0.109593	0.2124	11595			1718	0.109441	0.109593
1385283_at	0.857143	1	0.777778	0.137048	0.109446	0.181381	17818		1370263_at	0.857143	1	0.888889	0.114802	0.109607	0.170556	2812			1719	0.109446	0.109607
1387848_at	0.952381	1	0.777778	0.112022	0.109461	0.159705	19916		1383459_at	0.857143	1	0.777778	0.120975	0.109631	0.18636	16006			1720	0.109461	0.109631
1398370_at	0.857143	1	0.722222	0.127912	0.109466	0.171084	30256		1387310_at	0.857143	1	0.777778	0.148467	0.109642	0.184052	19378			1721	0.109466	0.109642
1393689_at	0.857143	1	0.888889	0.132379	0.109468	0.187685	25753		1399008_at	0.857143	1	0.666667	0.12538	0.109693	0.187922	30783			1722	0.109468	0.109693
1367932_at	0.904762	1	0.666667	0.121031	0.109542	0.165388	481		1393992_at	0.857143	1	0.666667	0.120477	0.109712	0.194459	26055			1723	0.109542	0.109712
1375452_at	1	1	0.944444	0.094107	0.109546	0.147337	8001		1398874_at	0.857143	1	0.722222	0.121367	0.109737	0.178426	30649			1724	0.109546	0.109737
1384357_at	0.857143	1	0.666667	0.110966	0.109546	0.166857	16898		1388744_at	0.857143	1	0.777778	0.130721	0.109759	0.175473	20812			1725	0.109546	0.109759
1379369_at	0.880952	1	0.944444	0.110396	0.109564	0.160618	11916		1377867_at	0.857143	1	0.666667	0.138884	0.109769	0.221047	10415			1726	0.109564	0.109769
1390725_at	0.857143	1	0.666667	0.129926	0.109584	0.199341	22793		1372803_at	0.857143	1	0.777778	0.120232	0.109786	0.165387	5352			1727	0.109584	0.109786
1387365_at	0.97619	1	1	0.0974267	0.10967	0.136843	19433		1372612_at	0.857143	1	0.833333	0.112951	0.109855	0.17064	5161			1728	0.10967	0.109855
1380116_at	0.857143	1	0.777778	0.115167	0.109697	0.161564	12663		1386425_at	0.857143	1	0.722222	0.132977	0.109872	0.181495	18709			1729	0.109697	0.109872
1373376_at	0.952381	1	0.888889	0.100802	0.10975	0.142169	5925		1373249_at	0.952381	1	0.777778	0.106705	0.109883	0.162094	5798			1730	0.10975	0.109883
1384112_at	0.952381	1	0.833333	0.111379	0.109775	0.154438	16658		1396048_at	0.857143	1	0.666667	0.132802	0.109889	0.220746	27934			1731	0.109775	0.109889
1392239_at	0.857143	1	0.777778	0.125652	0.109784	0.180112	24307		1384898_at	0.857143	1	0.722222	0.136314	0.109905	0.185254	17433			1732	0.109784	0.109905
1387979_at	0.857143	1	0.666667	0.124548	0.109809	0.188161	20047		1398362_at	0.857143	1	0.666667	0.124439	0.109906	0.185473	30248			1733	0.109809	0.109906
1378509_at	0.952381	1	0.666667	0.110525	0.109818	0.17004	11057		1385526_at	0.857143	1	0.666667	0.103669	0.109911	0.179416	18061			1734	0.109818	0.109911
1376231_at	0.857143	1	0.666667	0.122257	0.109821	0.188324	8780		1382018_at	0.857143	1	0.666667	0.115758	0.109944	0.180182	14565			1735	0.109821	0.109944
1395183_at	0.952381	1	0.777778	0.105824	0.109845	0.162572	27069		1383875_at	0.857143	1	0.777778	0.138107	0.109947	0.186937	16421			1736	0.109845	0.109947
1370111_at	0.857143	1	0.777778	0.113057	0.10987	0.170237	2660		1386871_at	0.904762	1	0.944444	0.109536	0.109995	0.14865	18939			1737	0.10987	0.109995
1393234_at	0.857143	1	0.666667	0.121956	0.109883	0.190118	25301		1379483_at	0.857143	1	0.666667	0.126239	0.109996	0.214974	12030			1738	0.109883	0.109996
1391643_at	0.857143	1	0.777778	0.114582	0.109899	0.167108	23711		1373750_at	0.857143	1	0.833333	0.127425	0.109998	0.18264	6299			1739	0.109899	0.109998
1393831_at	0.904762	1	0.777778	0.107594	0.110008	0.152937	25895		1396036_at	0.857143	1	0.666667	0.125979	0.110028	0.20037	27922			1740	0.110008	0.110028
1367901_at	0.833333	1	0.777778	0.123273	0.11003	0.191452	450		1370339_at	0.857143	1	0.722222	0.142892	0.110041	0.2001	2888			1741	0.11003	0.110041
1393952_at	0.904762	1	0.777778	0.121696	0.110042	0.175053	26015		1372094_at	0.904762	1	0.833333	0.109145	0.110063	0.14477	4643			1742	0.110042	0.110063
1380078_at	0.904762	1	0.888889	0.102888	0.110123	0.152839	12625		1395359_at	0.857143	1	0.666667	0.116843	0.110109	0.18065	27245			1743	0.110123	0.110109
1368132_at	0.904762	1	0.666667	0.106116	0.110132	0.171981	681		1389594_at	0.857143	1	0.666667	0.127625	0.11012	0.175648	21662			1744	0.110132	0.11012
1385001_at	0.904762	1	0.833333	0.108943	0.110184	0.150432	17536		1385806_at	0.97619	1	1	0.108966	0.110128	0.151618	18338			1745	0.110184	0.110128
1389148_at	0.857143	1	0.666667	0.109211	0.110201	0.151634	21216		1380636_at	0.857143	1	0.777778	0.123079	0.110158	0.158305	13183			1746	0.110201	0.110158
1382115_at	0.857143	1	0.722222	0.132838	0.11021	0.196554	14662		1374480_at	0.857143	1	0.666667	0.132631	0.110159	0.213288	7029			1747	0.11021	0.110159
1376400_at	0.857143	1	0.666667	0.118941	0.110269	0.174474	8949		1394660_at	0.952381	1	0.833333	0.109654	0.110187	0.157068	26546			1748	0.110269	0.110187
1398961_at	0.857143	1	0.666667	0.137326	0.110286	0.203668	30836		1381903_at	0.857143	1	0.722222	0.125315	0.110243	0.188863	14450			1749	0.110286	0.110243
1388102_at	0.880952	1	0.666667	0.108778	0.11032	0.154517	20170		1378753_at	0.904762	1	0.777778	0.112304	0.110261	0.175595	11301			1750	0.11032	0.110261
1371441_at	0.857143	1	0.666667	0.133415	0.110336	0.210493	3990		1388898_at	0.857143	1	0.777778	0.121315	0.110273	0.176146	20966			1751	0.110336	0.110273
1398815_at	0.857143	1	0.666667	0.133856	0.110363	0.184782	30690		1377618_at	0.857143	1	0.722222	0.143982	0.110292	0.194436	10166			1752	0.110363	0.110292
1376653_at	0.857143	1	0.722222	0.125172	0.110568	0.175874	9202		1392943_at	0.809524	1	0.666667	0.154613	0.110298	0.226362	25011			1753	0.110568	0.110298
1380193_at	0.97619	1	0.888889	0.111819	0.110574	0.151584	12740		1371123_x_at	0.857143	1	0.777778	0.117385	0.110338	0.17256	3672			1754	0.110574	0.110338
1367839_at	0.880952	1	0.666667	0.12231	0.110588	0.172686	388		1384974_at	0.857143	1	0.666667	0.11751	0.110354	0.18957	17509			1755	0.110588	0.110354
1389116_at	0.857143	1	0.666667	0.127511	0.110642	0.213709	21184		1368045_at	0.904762	1	0.666667	0.11128	0.110444	0.152021	594			1756	0.110642	0.110444
1368908_at	0.857143	1	0.666667	0.128018	0.110676	0.189983	1457		1383495_at	0.857143	1	0.666667	0.127956	0.110451	0.210972	16042			1757	0.110676	0.110451
1373396_at	0.809524	1	0.666667	0.136557	0.110686	0.219607	5945		1368516_at	0.857143	1	0.722222	0.137674	0.1105	0.181118	1065			1758	0.110686	0.1105
1369520_a_at	0.857143	1	0.666667	0.131158	0.110702	0.202543	2069		1393672_at	0.857143	1	0.666667	0.134992	0.110519	0.193798	25736			1759	0.110702	0.110519
1367659_s_at	0.857143	1	0.888889	0.11456	0.110759	0.156305	208		1393701_at	0.857143	1	0.722222	0.147097	0.110561	0.193846	25765			1760	0.110759	0.110561
1381259_at	0.857143	1	0.777778	0.135611	0.110842	0.206207	13806		1369225_at	0.952381	1	0.944444	0.106735	0.110562	0.147826	1774			1761	0.110842	0.110562
1392961_at	0.857143	1	0.833333	0.120162	0.110846	0.160448	25029		1376321_at	0.97619	1	0.888889	0.109689	0.110578	0.155829	8870			1762	0.110846	0.110578
1379516_at	0.857143	1	0.666667	0.130531	0.110919	0.206156	12063		1389186_at	0.809524	1	0.666667	0.128091	0.110602	0.175678	21254			1763	0.110919	0.110602
1381574_at	0.857143	1	0.888889	0.113705	0.110964	0.15742	14121		1368525_at	0.857143	1	0.666667	0.134644	0.110623	0.197865	1074			1764	0.110964	0.110623
1370322_at	0.857143	1	0.722222	0.11015	0.110975	0.165951	2871		1370262_at	0.857143	1	0.666667	0.124641	0.110654	0.192544	2811			1765	0.110975	0.110654
1388587_at	0.809524	1	0.666667	0.137068	0.110979	0.179466	20655		1374323_at	0.857143	1	0.666667	0.119254	0.110676	0.168655	6872			1766	0.110979	0.110676
1393887_at	0.857143	1	0.888889	0.121853	0.110998	0.163491	25951		1380254_at	0.857143	1	0.666667	0.146915	0.110706	0.222661	12801			1767	0.110998	0.110706
1387809_at	0.857143	1	0.722222	0.126054	0.111058	0.189907	19877		1372076_at	0.880952	1	1	0.108188	0.110717	0.14423	4625			1768	0.111058	0.110717
1371823_at	0.857143	1	0.666667	0.131668	0.111135	0.166654	4372		1398844_at	0.857143	1	0.666667	0.125321	0.110739	0.191809	30619			1769	0.111135	0.110739
1376683_at	0.857143	1	0.777778	0.120122	0.111141	0.174715	9232		1391449_at	0.857143	1	0.944444	0.109351	0.110765	0.150003	23517			1770	0.111141	0.110765
1386947_at	0.857143	1	0.666667	0.136065	0.111193	0.22075	19015		1375872_at	0.857143	1	0.666667	0.115135	0.110783	0.175349	8421			1771	0.111193	0.110783
1368289_at	0.857143	1	0.833333	0.114507	0.111204	0.1672	838		1367942_at	0.857143	1	0.833333	0.130003	0.110837	0.190527	491			1772	0.111204	0.110837
1380312_at	0.880952	1	0.944444	0.109778	0.111211	0.163464	12859		1376484_at	0.952381	1	1	0.105857	0.110855	0.143758	9033			1773	0.111211	0.110855
1391677_at	0.857143	1	0.666667	0.117999	0.111218	0.189755	23745		1393256_at	0.880952	1	0.666667	0.117739	0.110859	0.179281	25323			1774	0.111218	0.110859
1395325_s_at	0.809524	1	0.666667	0.136333	0.111255	0.202405	27211		1397438_at	0.857143	1	0.666667	0.140249	0.110924	0.202435	29324			1775	0.111255	0.110924
1375375_at	0.857143	1	0.666667	0.112762	0.11126	0.159858	7924		1395332_at	0.857143	1	0.666667	0.131201	0.110926	0.190293	27218			1776	0.11126	0.110926
1385923_at	0.857143	1	0.666667	0.122464	0.111283	0.19317	18432		1375964_at	0.857143	1	0.666667	0.123687	0.110929	0.194945	8513			1777	0.111283	0.110929
1368467_at	0.952381	1	0.888889	0.113523	0.111308	0.155448	1016		1391154_at	0.857143	1	0.666667	0.143778	0.11094	0.212347	23222			1778	0.111308	0.11094
1372111_at	0.857143	1	0.888889	0.11518	0.111349	0.158138	4660		1390154_at	0.904762	1	0.888889	0.109931	0.111005	0.157799	22222			1779	0.111349	0.111005
1374573_at	0.857143	1	0.666667	0.143518	0.111392	0.213582	7122		1384422_at	0.857143	1	0.666667	0.136704	0.111021	0.197407	16962			1780	0.111392	0.111021
1397999_at	0.857143	1	0.666667	0.12085	0.111401	0.164918	29885		1376388_at	0.857143	1	0.888889	0.109584	0.111028	0.154233	8937			1781	0.111401	0.111028
1386978_at	0.857143	1	0.722222	0.118	0.111413	0.170598	19046		1372023_at	0.857143	1	0.777778	0.11794	0.111037	0.173198	4572			1782	0.111413	0.111037
1370397_at	0.857143	1	0.666667	0.134323	0.111419	0.182939	2946		1368983_at	0.857143	1	0.666667	0.121605	0.111117	0.17579	1532			1783	0.111419	0.111117
1388637_at	0.857143	1	0.888889	0.13477	0.111494	0.180031	20705		1373106_at	0.857143	1	0.666667	0.129315	0.111158	0.194745	5655			1784	0.111494	0.111158
1368983_at	0.857143	1	0.888889	0.123174	0.111507	0.159682	1532		1396080_at	0.857143	1	0.888889	0.125383	0.111223	0.159078	27966			1785	0.111507	0.111223
1371605_at	0.809524	1	0.666667	0.139202	0.11151	0.204243	4154		1367559_at	0.833333	1	0.666667	0.138862	0.111231	0.2078	108			1786	0.11151	0.111231
1374670_at	0.857143	1	0.666667	0.127221	0.111539	0.1683	7219		1379561_at	0.857143	1	0.666667	0.120396	0.111252	0.18714	12108			1787	0.111539	0.111252
1394736_at	0.928571	1	1	0.10688	0.111539	0.153251	26622		1370685_at	0.857143	1	0.666667	0.133978	0.111321	0.209306	3234			1788	0.111539	0.111321
1375658_at	0.880952	1	0.888889	0.116872	0.111567	0.157062	8207		1370298_at	1	1	1	0.107139	0.111324	0.140222	2847			1789	0.111567	0.111324
1372616_at	0.857143	1	0.777778	0.115272	0.111584	0.16764	5165		1393059_at	0.857143	1	0.666667	0.137097	0.111386	0.191949	25126			1790	0.111584	0.111386
1385368_at	0.857143	1	0.666667	0.11047	0.111594	0.178805	17903		1375412_at	0.857143	1	0.666667	0.124135	0.111453	0.178851	7961			1791	0.111594	0.111453
1368525_at	0.809524	1	0.666667	0.131612	0.111608	0.19519	1074		1398282_at	0.785714	1	0.666667	0.148131	0.111475	0.222637	30168			1792	0.111608	0.111475
1370427_at	0.904762	1	0.722222	0.110224	0.111608	0.150593	2976		1373802_at	0.857143	1	0.666667	0.120862	0.111478	0.181301	6351			1793	0.111608	0.111478
1386866_at	0.857143	1	0.666667	0.121615	0.111647	0.189206	18934		1397118_at	0.857143	1	0.777778	0.128505	0.111529	0.17192	29004			1794	0.111647	0.111529
1367942_at	0.857143	1	0.666667	0.141467	0.11166	0.196105	491		1374202_at	0.857143	1	0.722222	0.111763	0.111548	0.163622	6751			1795	0.11166	0.111548
1379315_at	0.857143	1	0.888889	0.124945	0.111664	0.165502	11862		1375852_at	0.857143	1	0.666667	0.116406	0.111602	0.205642	8401			1796	0.111664	0.111602
1373341_at	0.857143	1	0.666667	0.130175	0.111668	0.179557	5890		1378627_at	0.857143	1	0.666667	0.116732	0.111625	0.179628	11175			1797	0.111668	0.111625
1378552_at	0.857143	1	0.666667	0.14089	0.111746	0.208505	11100		1384853_at	0.857143	1	0.666667	0.126692	0.111645	0.20129	17388			1798	0.111746	0.111645
1378034_at	1	1	0.944444	0.0960603	0.111763	0.139551	10582		1373936_at	0.857143	1	0.777778	0.116088	0.111659	0.174084	6485			1799	0.111763	0.111659
1375883_at	0.857143	1	0.833333	0.115848	0.111771	0.160496	8432		1387950_at	0.857143	1	0.722222	0.112455	0.111707	0.176597	20018			1800	0.111771	0.111707
1371785_at	0.857143	1	0.666667	0.126133	0.111772	0.206108	4334		1373929_at	0.97619	1	1	0.103526	0.111748	0.14126	6478			1801	0.111772	0.111748
1374984_at	0.857143	1	0.666667	0.109419	0.111784	0.183364	7533		1382624_at	0.857143	1	0.666667	0.124693	0.111751	0.22647	15171			1802	0.111784	0.111751
1389350_at	0.904762	1	1	0.11989	0.111833	0.151276	21418		1387364_at	0.857143	1	0.888889	0.135919	0.111762	0.173155	19432			1803	0.111833	0.111762
1373120_at	0.833333	1	0.666667	0.137776	0.111885	0.213238	5669		1376671_at	0.857143	1	0.777778	0.131033	0.111814	0.177882	9220			1804	0.111885	0.111814
1372082_at	0.857143	1	0.666667	0.117123	0.111892	0.168974	4631		1372410_at	0.857143	1	0.777778	0.114891	0.111829	0.169863	4959			1805	0.111892	0.111829
1383360_at	0.857143	1	0.666667	0.140004	0.11191	0.20317	15907		1384631_at	0.952381	1	0.833333	0.102556	0.111897	0.142824	17166			1806	0.11191	0.111897
1386902_at	0.833333	1	0.666667	0.14209	0.111915	0.221243	18970		1395735_at	0.857143	1	0.666667	0.134182	0.111923	0.198046	27621			1807	0.111915	0.111923
1373961_at	0.857143	1	0.722222	0.145438	0.111922	0.184789	6510		1393381_at	0.833333	1	0.666667	0.134931	0.111924	0.199622	25448			1808	0.111922	0.111924
1387053_at	0.857143	1	0.722222	0.115211	0.111926	0.185271	19121		1399012_at	0.857143	1	0.666667	0.129451	0.111963	0.189854	30787			1809	0.111926	0.111963
1384183_at	0.857143	1	0.666667	0.141844	0.111936	0.199015	16725		1381933_at	0.857143	1	0.722222	0.108082	0.111995	0.167158	14480			1810	0.111936	0.111995
1393161_at	0.809524	1	0.666667	0.137345	0.11196	0.221592	25228		1388966_at	0.857143	1	0.666667	0.111176	0.112011	0.177384	21034			1811	0.11196	0.112011
1379612_at	0.952381	1	0.833333	0.112306	0.111969	0.14269	12159		1374389_at	0.857143	1	0.666667	0.130747	0.11204	0.198395	6938			1812	0.111969	0.11204
1374258_at	0.857143	1	0.666667	0.125951	0.111981	0.189739	6807		1367667_at	0.97619	1	0.888889	0.104856	0.11204	0.140092	216			1813	0.111981	0.11204
1380833_at	0.857143	1	0.666667	0.125216	0.112031	0.193213	13380		1389401_at	0.857143	1	0.666667	0.13921	0.112049	0.189856	21469			1814	0.112031	0.112049
1371685_at	0.857143	1	0.666667	0.137075	0.112117	0.202417	4234		1372532_at	0.857143	1	0.666667	0.132032	0.112082	0.213586	5081			1815	0.112117	0.112082
1372536_at	0.833333	1	0.666667	0.144983	0.112127	0.19334	5085		1376764_at	0.785714	1	0.666667	0.147485	0.112085	0.204677	9313			1816	0.112127	0.112085
1389639_at	0.857143	1	0.777778	0.117803	0.112135	0.162911	21707		1373962_at	0.857143	1	0.666667	0.14344	0.112085	0.189877	6511			1817	0.112135	0.112085
1392603_at	0.952381	1	0.888889	0.106353	0.112172	0.129938	24671		1393094_at	0.857143	1	0.666667	0.128819	0.112091	0.188404	25161			1818	0.112172	0.112091
1370150_a_at	0.952381	1	0.888889	0.107103	0.112195	0.149235	2699		1374836_at	0.857143	1	0.666667	0.134075	0.112121	0.196586	7385			1819	0.112195	0.112121
1372665_at	0.857143	1	0.777778	0.131653	0.112206	0.162044	5214		1381543_at	0.857143	1	0.666667	0.1267	0.112129	0.17782	14090			1820	0.112206	0.112129
1373728_at	0.97619	1	1	0.102752	0.112207	0.145474	6277		1374057_at	0.952381	1	0.888889	0.104798	0.112132	0.154816	6606			1821	0.112207	0.112132
1393118_at	0.857143	1	0.666667	0.106981	0.112209	0.170992	25185		1388196_at	0.880952	1	0.666667	0.118759	0.112153	0.170172	20264			1822	0.112209	0.112153
1386414_at	0.857143	1	0.666667	0.140152	0.11221	0.202909	18703		1379159_at	0.809524	1	0.777778	0.126277	0.112158	0.173759	11707			1823	0.11221	0.112158
1369937_at	1	1	0.833333	0.1051	0.11221	0.164316	2486		1375961_at	0.857143	1	0.666667	0.132904	0.112201	0.179791	8510			1824	0.11221	0.112201
1390336_at	0.857143	1	0.666667	0.135771	0.11221	0.205017	22404		1379340_at	0.857143	1	0.777778	0.142958	0.112243	0.197876	11887			1825	0.11221	0.112243
1392888_at	1	1	0.888889	0.10294	0.112267	0.160353	24956		1379398_at	0.857143	1	0.666667	0.124876	0.112267	0.186148	11945			1826	0.112267	0.112267
1375696_at	0.97619	1	1	0.116722	0.112285	0.144237	8245		1370157_at	0.857143	1	0.666667	0.135519	0.112298	0.195605	2706			1827	0.112285	0.112298
1388774_at	0.857143	1	0.666667	0.142317	0.112302	0.204132	20842		1374979_at	0.857143	1	0.777778	0.129706	0.112307	0.158617	7528			1828	0.112302	0.112307
1377961_at	0.857143	1	0.666667	0.120459	0.112318	0.20414	10509		1382979_at	0.97619	1	1	0.105832	0.112319	0.151735	15526			1829	0.112318	0.112319
1379072_at	0.857143	1	0.666667	0.126926	0.112334	0.193883	11620		1380960_at	0.857143	1	0.666667	0.140741	0.11255	0.178994	13507			1830	0.112334	0.11255
1374436_at	0.857143	1	0.666667	0.148876	0.112336	0.197001	6985		1385622_at	0.857143	1	0.777778	0.126326	0.112608	0.172025	18156			1831	0.112336	0.112608
1393162_at	0.857143	1	0.666667	0.138017	0.11236	0.187376	25229		1386996_at	0.857143	1	0.777778	0.146728	0.11262	0.182369	19064			1832	0.11236	0.11262
1398889_at	0.857143	1	0.777778	0.146919	0.112485	0.179706	30764		1374105_at	0.809524	1	0.666667	0.14141	0.112633	0.21133	6654			1833	0.112485	0.112633
1372129_at	0.880952	1	0.833333	0.124408	0.112499	0.165909	4678		1384293_at	0.857143	1	0.666667	0.13124	0.112633	0.199039	16835			1834	0.112499	0.112633
1387491_at	0.952381	1	0.888889	0.106588	0.112539	0.155621	19559		1390820_at	0.857143	1	0.777778	0.135796	0.112647	0.185201	22888			1835	0.112539	0.112647
1384763_at	0.857143	1	0.666667	0.125074	0.112546	0.194483	17298		1385199_a_at	0.857143	1	0.666667	0.133094	0.112685	0.197223	17734			1836	0.112546	0.112685
1389003_at	0.857143	1	0.777778	0.125778	0.11256	0.177585	21071		1396172_at	0.857143	1	0.666667	0.143862	0.112723	0.206733	28058			1837	0.11256	0.112723
1368139_s_at	0.857143	1	0.888889	0.116346	0.112565	0.169395	688		1369215_a_at	0.904762	1	0.666667	0.125982	0.112727	0.181167	1764			1838	0.112565	0.112727
1392461_at	0.857143	1	0.666667	0.14316	0.112589	0.189607	24529		1389230_at	0.857143	1	0.666667	0.13032	0.112732	0.17761	21298			1839	0.112589	0.112732
1398489_at	0.857143	1	0.666667	0.140156	0.112611	0.185736	30375		1383748_at	0.809524	1	0.666667	0.130741	0.112761	0.206384	16295			1840	0.112611	0.112761
1375971_at	0.857143	1	0.777778	0.147617	0.112661	0.17752	8520		1387360_at	0.857143	1	0.666667	0.126667	0.112774	0.188963	19428			1841	0.112661	0.112774
1372542_at	0.809524	1	0.666667	0.130817	0.112673	0.193971	5091		1389548_at	0.857143	1	0.722222	0.117762	0.112791	0.166941	21616			1842	0.112673	0.112791
1383071_at	0.857143	1	0.666667	0.116422	0.112695	0.178583	15618		1373029_at	0.857143	1	0.666667	0.122118	0.112792	0.167881	5578			1843	0.112695	0.112792
1374393_at	0.857143	1	0.666667	0.126108	0.112728	0.188999	6942		1383778_at	0.857143	1	0.777778	0.108871	0.112822	0.165863	16325			1844	0.112728	0.112822
1397634_at	0.97619	1	0.944444	0.104295	0.112757	0.149614	29520		1385288_at	0.904762	1	0.666667	0.114448	0.112826	0.160584	17823			1845	0.112757	0.112826
1398935_at	0.857143	1	0.777778	0.133762	0.112775	0.183956	30810		1369073_at	0.857143	1	0.666667	0.109017	0.112852	0.198771	1622			1846	0.112775	0.112852
1369157_at	0.904762	1	0.722222	0.115315	0.112819	0.169093	1706		1371592_at	0.833333	1	0.777778	0.129032	0.112858	0.185433	4141			1847	0.112819	0.112858
1389804_at	0.857143	1	0.666667	0.130109	0.11283	0.196802	21872		1387141_at	0.857143	1	0.722222	0.122716	0.112873	0.180765	19209			1848	0.11283	0.112873
1373617_at	0.857143	1	0.666667	0.154008	0.112839	0.21661	6166		1388763_at	0.857143	1	0.944444	0.121687	0.112934	0.160739	20831			1849	0.112839	0.112934
1375421_a_at	0.857143	1	0.666667	0.124304	0.112844	0.179323	7970		1389153_at	1	1	0.888889	0.0998217	0.112977	0.156118	21221			1850	0.112844	0.112977
1380110_at	0.857143	1	0.666667	0.122945	0.112872	0.196874	12657		1379685_at	0.857143	1	0.722222	0.137004	0.112993	0.188965	12232			1851	0.112872	0.112993
1368334_at	0.857143	1	0.666667	0.138031	0.112895	0.201481	883		1382106_at	0.857143	1	0.777778	0.109635	0.113008	0.160722	14653			1852	0.112895	0.113008
1368618_at	0.857143	1	0.666667	0.121386	0.112904	0.185943	1167		1370396_x_at	0.809524	1	0.666667	0.13722	0.11304	0.19658	2945			1853	0.112904	0.11304
1389385_at	0.857143	1	0.666667	0.129537	0.112963	0.195308	21453		1380798_at	0.857143	1	0.777778	0.146505	0.113055	0.188323	13345			1854	0.112963	0.113055
1394209_at	0.809524	1	0.833333	0.137192	0.112998	0.170562	26185		1369942_at	0.857143	1	0.666667	0.129973	0.113084	0.191234	2491			1855	0.112998	0.113084
1368934_at	0.857143	1	0.722222	0.119838	0.113032	0.171868	1483		1393883_at	0.857143	1	0.666667	0.125475	0.113112	0.188738	25947			1856	0.113032	0.113112
1373629_at	0.857143	1	0.777778	0.121597	0.113055	0.188311	6178		1388004_at	0.904762	1	0.722222	0.111756	0.113166	0.168531	20072			1857	0.113055	0.113166
1374568_at	0.857143	1	0.722222	0.115355	0.11306	0.168028	7117		1389286_at	0.857143	1	0.666667	0.118498	0.113181	0.191786	21354			1858	0.11306	0.113181
1379425_at	0.857143	1	0.666667	0.122126	0.11307	0.185591	11972		1386822_s_at	0.857143	1	0.666667	0.124716	0.113209	0.193814	18903			1859	0.11307	0.113209
1385273_at	0.857143	1	0.666667	0.138821	0.113084	0.203087	17808		1372354_at	0.952381	1	1	0.09984	0.113271	0.13944	4903			1860	0.113084	0.113271
1398354_at	0.952381	1	0.833333	0.113085	0.113123	0.157461	30240		1381941_at	0.857143	1	0.666667	0.144525	0.113296	0.20136	14488			1861	0.113123	0.113296
1389407_at	0.857143	1	0.888889	0.110444	0.113153	0.16094	21475		1373402_at	0.857143	1	0.666667	0.128478	0.113301	0.195321	5951			1862	0.113153	0.113301
1398383_at	0.857143	1	0.666667	0.130487	0.113222	0.182443	30269		1389504_at	0.857143	1	0.722222	0.128377	0.113387	0.187379	21572			1863	0.113222	0.113387
1386641_at	0.904762	1	0.777778	0.1133	0.113226	0.157768	18818		1371573_at	0.857143	1	0.666667	0.12761	0.113426	0.21446	4122			1864	0.113226	0.113426
1372591_at	0.738095	1	0.666667	0.146617	0.113231	0.221841	5140		1393552_x_at	0.857143	1	0.666667	0.144223	0.113432	0.207882	25616			1865	0.113231	0.113432
1381973_at	0.904762	1	0.666667	0.104878	0.11334	0.161358	14520		1379329_at	0.809524	1	0.666667	0.130801	0.113433	0.196254	11876			1866	0.11334	0.113433
1380812_at	0.857143	1	0.666667	0.13963	0.113383	0.213578	13359		1383171_at	0.857143	1	0.777778	0.117766	0.113433	0.182376	15718			1867	0.113383	0.113433
1369235_at	0.857143	1	1	0.121523	0.113393	0.154466	1784		1396914_at	0.857143	1	0.666667	0.133645	0.113445	0.206949	28800			1868	0.113393	0.113445
1386600_at	0.952381	1	0.777778	0.108438	0.113415	0.157042	18798		1369935_at	0.904762	1	1	0.10579	0.113449	0.153352	2484			1869	0.113415	0.113449
1374327_at	0.857143	1	0.666667	0.116729	0.113423	0.180338	6876		1368686_at	0.857143	1	0.944444	0.115519	0.113461	0.144187	1235			1870	0.113423	0.113461
1392159_at	0.809524	1	0.666667	0.145265	0.113454	0.226964	24227		1392006_at	0.857143	1	0.722222	0.131754	0.113493	0.176805	24074			1871	0.113454	0.113493
1370392_at	0.857143	1	0.666667	0.114137	0.11346	0.16095	2941		1372516_at	0.857143	1	0.666667	0.138373	0.113559	0.204992	5065			1872	0.11346	0.113559
1388389_at	0.857143	1	0.722222	0.127353	0.11347	0.182693	20457		1378006_at	0.809524	1	0.666667	0.143233	0.113561	0.233326	10554			1873	0.11347	0.113561
1399013_at	0.857143	1	0.722222	0.128968	0.11348	0.176633	30888		1396331_at	0.857143	1	0.666667	0.111921	0.113576	0.182726	28217			1874	0.11348	0.113576
1382975_at	0.857143	1	0.666667	0.133528	0.113638	0.203983	15522		1388714_at	0.857143	1	0.666667	0.13647	0.113583	0.200702	20782			1875	0.113638	0.113583
1387905_at	0.904762	1	1	0.113406	0.113661	0.15355	19973		1377309_at	0.857143	1	0.666667	0.13351	0.113604	0.227578	9858			1876	0.113661	0.113604
1387370_at	0.857143	1	0.833333	0.12273	0.113686	0.164732	19438		1380041_at	0.952381	1	0.722222	0.103571	0.113617	0.158848	12588			1877	0.113686	0.113617
1374484_at	0.857143	1	0.666667	0.131414	0.113692	0.196078	7033		1373317_at	0.880952	1	0.944444	0.108665	0.113644	0.141412	5866			1878	0.113692	0.113644
1383221_at	0.857143	1	0.666667	0.125011	0.113742	0.183894	15768		1370134_at	0.857143	1	0.666667	0.128121	0.113662	0.205736	2683			1879	0.113742	0.113662
1381248_at	0.857143	1	0.666667	0.137089	0.113749	0.185352	13795		1373387_at	0.857143	1	0.666667	0.122756	0.113692	0.172486	5936			1880	0.113749	0.113692
1372807_at	0.904762	1	0.666667	0.108503	0.11387	0.180474	5356		1373507_at	0.857143	1	0.888889	0.134247	0.113707	0.187739	6056			1881	0.11387	0.113707
1380993_at	0.857143	1	0.666667	0.126185	0.113892	0.178139	13540		1371986_at	0.809524	1	0.666667	0.145898	0.113708	0.214064	4535			1882	0.113892	0.113708
1372167_at	0.857143	1	0.666667	0.115601	0.113938	0.180241	4716		1382642_at	0.857143	1	0.666667	0.145643	0.113723	0.184767	15189			1883	0.113938	0.113723
1374470_at	0.904762	1	0.888889	0.110421	0.113938	0.155406	7019		1368226_at	1	1	1	0.103722	0.113734	0.137177	775			1884	0.113938	0.113734
1382404_at	0.904762	1	0.777778	0.0999667	0.113966	0.1653	14951		1382719_at	0.857143	1	0.666667	0.129544	0.113737	0.173198	15266			1885	0.113966	0.113737
1397552_at	0.857143	1	0.666667	0.119447	0.114	0.162509	29438		1384183_at	0.904762	1	0.888889	0.109004	0.113761	0.158396	16725			1886	0.114	0.113761
1370123_a_at	0.857143	1	0.666667	0.1218	0.114017	0.197116	2672		1387850_at	0.857143	1	0.888889	0.115503	0.113768	0.161496	19918			1887	0.114017	0.113768
1370824_at	0.857143	1	0.666667	0.114796	0.11404	0.189886	3373		1372146_at	0.880952	1	0.666667	0.104891	0.113776	0.166324	4695			1888	0.11404	0.113776
1373332_at	1	1	0.722222	0.113942	0.114048	0.158537	5881		1393529_at	0.928571	1	0.888889	0.10559	0.113789	0.145627	25593			1889	0.114048	0.113789
1383815_at	0.857143	1	0.722222	0.125888	0.114082	0.178514	16362		1389163_at	0.904762	1	0.833333	0.113112	0.113808	0.147307	21231			1890	0.114082	0.113808
1377642_at	0.857143	1	0.888889	0.107414	0.114132	0.156204	10190		1385163_at	0.857143	1	0.666667	0.119495	0.113821	0.186009	17698			1891	0.114132	0.113821
1390381_at	0.857143	1	0.666667	0.132761	0.114157	0.195355	22449		1374254_a_at	0.857143	1	0.666667	0.121309	0.113855	0.195245	6803			1892	0.114157	0.113855
1395796_at	0.809524	1	0.666667	0.139286	0.114176	0.219488	27682		1391424_at	0.857143	1	0.666667	0.112059	0.113862	0.177896	23492			1893	0.114176	0.113862
1373779_at	0.857143	1	0.666667	0.12917	0.114212	0.212703	6328		1367530_at	0.857143	1	0.666667	0.145648	0.113868	0.182785	79			1894	0.114212	0.113868
1376051_at	0.880952	1	0.666667	0.118898	0.114237	0.176292	8600		1374616_at	0.952381	1	0.777778	0.106746	0.113868	0.164729	7165			1895	0.114237	0.113868
1384894_at	0.857143	1	0.777778	0.130417	0.114239	0.212016	17429		1368883_at	0.833333	1	0.666667	0.144674	0.113899	0.198815	1432			1896	0.114239	0.113899
1388185_at	0.857143	1	0.666667	0.120629	0.11424	0.216246	20253		1371949_at	0.857143	1	0.666667	0.124372	0.113965	0.16685	4498			1897	0.11424	0.113965
1370086_at	0.904762	1	0.833333	0.109095	0.114262	0.169148	2635		1394658_at	0.833333	1	0.666667	0.143779	0.114046	0.202323	26544			1898	0.114262	0.114046
1375368_at	0.857143	1	0.722222	0.142851	0.114264	0.196381	7917		1368012_at	0.857143	1	0.666667	0.124272	0.114048	0.196792	561			1899	0.114264	0.114048
1371793_at	0.857143	1	0.666667	0.13749	0.114293	0.21339	4342		1372595_at	0.952381	1	0.888889	0.110951	0.114057	0.156186	5144			1900	0.114293	0.114057
1393545_at	0.952381	1	1	0.10886	0.114341	0.137338	25609		1389787_at	0.857143	1	0.777778	0.133528	0.114077	0.178665	21855			1901	0.114341	0.114077
1367586_at	0.857143	1	0.777778	0.134009	0.114354	0.166871	135		1389622_at	0.904762	1	0.777778	0.113639	0.114081	0.158323	21690			1902	0.114354	0.114081
1387798_a_at	0.857143	1	0.944444	0.118303	0.114366	0.158957	19866		1376029_at	0.857143	1	0.666667	0.124175	0.114091	0.185664	8578			1903	0.114366	0.114091
1372125_at	0.857143	1	0.666667	0.133291	0.114367	0.187853	4674		1382933_at	0.857143	1	0.666667	0.1328	0.114117	0.210651	15480			1904	0.114367	0.114117
1382518_at	0.785714	1	0.666667	0.151756	0.114381	0.223648	15065		1368991_at	0.857143	1	0.722222	0.133219	0.114144	0.171449	1540			1905	0.114381	0.114144
1373400_at	0.857143	1	0.888889	0.11753	0.114406	0.162777	5949		1392467_at	0.785714	1	0.777778	0.132279	0.114145	0.179057	24535			1906	0.114406	0.114145
1374567_at	0.857143	1	0.666667	0.114926	0.114429	0.173463	7116		1376220_at	0.857143	1	0.666667	0.120262	0.114152	0.174006	8769			1907	0.114429	0.114152
1389226_at	0.857143	1	0.666667	0.133669	0.114481	0.215593	21294		1394928_at	0.904762	1	0.833333	0.123077	0.114181	0.17117	26814			1908	0.114481	0.114181
1389416_at	0.857143	1	0.666667	0.126918	0.114541	0.184841	21484		1385502_at	0.857143	1	0.777778	0.115407	0.11421	0.167661	18037			1909	0.114541	0.11421
1382512_at	0.857143	1	0.666667	0.133097	0.114559	0.197325	15059		1376040_at	0.904762	1	0.666667	0.124739	0.114212	0.166301	8589			1910	0.114559	0.114212
1383475_at	0.833333	1	0.666667	0.136042	0.114594	0.183321	16022		1388909_at	0.952381	1	0.888889	0.107375	0.114233	0.153099	20977			1911	0.114594	0.114233
1388759_at	0.857143	1	0.666667	0.129551	0.114605	0.191132	20827		1376848_at	1	1	0.944444	0.110002	0.114283	0.15657	9397			1912	0.114605	0.114283
1387860_at	0.857143	1	0.888889	0.119118	0.114624	0.157331	19928		1370317_at	0.857143	1	0.666667	0.120026	0.114288	0.187227	2866			1913	0.114624	0.114288
1371124_a_at	0.857143	1	0.833333	0.126602	0.11464	0.175776	3673		1374031_at	0.761905	1	0.722222	0.153486	0.114299	0.205355	6580			1914	0.11464	0.114299
1388667_at	0.857143	1	0.666667	0.135372	0.114681	0.203609	20735		1397943_at	0.833333	1	0.777778	0.133627	0.114352	0.166212	29829			1915	0.114681	0.114352
1372133_at	0.857143	1	0.722222	0.11925	0.114687	0.17173	4682		1379998_at	0.857143	1	0.666667	0.113936	0.114416	0.177627	12545			1916	0.114687	0.114416
1389313_at	0.857143	1	0.666667	0.129102	0.114691	0.209826	21381		1389221_at	0.857143	1	0.666667	0.156065	0.114437	0.210903	21289			1917	0.114691	0.114437
1373225_at	0.857143	1	0.888889	0.12779	0.114702	0.175215	5774		1381227_at	0.857143	1	0.666667	0.136508	0.114501	0.207582	13774			1918	0.114702	0.114501
1389637_at	0.857143	1	0.666667	0.139047	0.114758	0.194654	21705		1376078_at	0.952381	1	0.777778	0.120646	0.114507	0.171331	8627			1919	0.114758	0.114507
1386467_at	0.857143	1	0.722222	0.135142	0.11476	0.199479	18729		1397744_at	0.857143	1	0.666667	0.142987	0.114509	0.211082	29630			1920	0.11476	0.114509
1377093_at	0.857143	1	0.666667	0.127069	0.114764	0.197584	9642		1379344_at	0.857143	1	0.666667	0.123715	0.114529	0.181865	11891			1921	0.114764	0.114529
1388092_at	0.857143	1	0.666667	0.132663	0.114775	0.19651	20160		1376634_a_at	0.857143	1	0.666667	0.126608	0.114544	0.191877	9183			1922	0.114775	0.114544
1367969_at	0.928571	1	0.777778	0.108456	0.114776	0.162123	518		1389712_at	0.857143	1	0.666667	0.119086	0.11456	0.170797	21780			1923	0.114776	0.11456
1396403_at	0.880952	1	0.666667	0.120452	0.1148	0.182488	28289		1378617_at	0.857143	1	0.666667	0.132812	0.114614	0.1834	11165			1924	0.1148	0.114614
1367997_at	0.857143	1	0.666667	0.14947	0.114806	0.205197	546		1389834_at	0.857143	1	0.666667	0.110221	0.114628	0.186666	21902			1925	0.114806	0.114628
1382012_at	0.857143	1	0.777778	0.117752	0.114845	0.174042	14559		1393176_at	0.857143	1	0.666667	0.129739	0.11464	0.19334	25243			1926	0.114845	0.11464
1367530_at	0.857143	1	0.666667	0.13889	0.114852	0.192712	79		1378621_at	0.857143	1	0.666667	0.142284	0.114653	0.19149	11169			1927	0.114852	0.114653
1379283_at	0.833333	1	0.666667	0.143614	0.114885	0.20392	11830		1376142_at	0.857143	1	0.666667	0.129284	0.114657	0.181856	8691			1928	0.114885	0.114657
1382065_at	0.809524	1	0.666667	0.131398	0.114886	0.214265	14612		1389337_at	0.857143	1	0.666667	0.132352	0.114662	0.186881	21405			1929	0.114886	0.114662
1372970_at	0.857143	1	0.666667	0.13195	0.114989	0.22093	5519		1399103_at	0.952381	1	0.833333	0.111864	0.11467	0.158487	30878			1930	0.114989	0.11467
1384984_at	0.857143	1	0.777778	0.117151	0.114998	0.170468	17519		1394765_at	0.857143	1	0.666667	0.132265	0.114682	0.195846	26651			1931	0.114998	0.114682
1368926_at	0.952381	1	0.888889	0.113755	0.115015	0.162163	1475		1389399_at	0.857143	1	0.666667	0.134813	0.114694	0.182314	21467			1932	0.115015	0.114694
1372360_at	0.857143	1	0.666667	0.131006	0.11502	0.1782	4909		1369098_at	0.857143	1	0.666667	0.134467	0.114697	0.205405	1647			1933	0.11502	0.114697
1371738_at	0.833333	1	0.666667	0.147406	0.11502	0.200158	4287		1398306_at	0.857143	1	0.777778	0.123062	0.114739	0.164493	30192			1934	0.11502	0.114739
1371385_at	0.833333	1	0.666667	0.125902	0.115022	0.214728	3934		1371781_at	0.761905	1	0.666667	0.137554	0.114751	0.217246	4330			1935	0.115022	0.114751
1373070_at	0.857143	1	0.722222	0.113874	0.115066	0.17352	5619		1370212_at	0.857143	1	0.666667	0.144753	0.114783	0.184437	2761			1936	0.115066	0.114783
1371817_at	0.833333	1	0.666667	0.141319	0.115118	0.205958	4366		1373754_at	0.857143	1	0.666667	0.135247	0.11479	0.181098	6303			1937	0.115118	0.11479
1398837_at	0.857143	1	0.666667	0.137401	0.115167	0.210713	30712		1373337_at	0.857143	1	0.777778	0.1214	0.114814	0.168966	5886			1938	0.115167	0.114814
1368045_at	0.857143	1	0.666667	0.114254	0.11517	0.156853	594		1379803_at	0.857143	1	0.666667	0.123595	0.11483	0.184691	12350			1939	0.11517	0.11483
1388845_at	0.738095	1	0.666667	0.145455	0.11517	0.206988	20913		1391250_at	0.857143	1	0.777778	0.110289	0.114842	0.166831	23318			1940	0.11517	0.114842
1392483_at	0.857143	1	0.666667	0.121855	0.115197	0.193397	24551		1374345_at	0.880952	1	0.833333	0.126858	0.114853	0.166855	6894			1941	0.115197	0.114853
1381756_at	0.833333	1	0.666667	0.1474	0.115219	0.235642	14303		1390853_at	0.857143	1	0.666667	0.12839	0.114854	0.194117	22921			1942	0.115219	0.114854
1374388_at	0.952381	1	1	0.107731	0.115253	0.142972	6937		1397608_at	0.857143	1	0.666667	0.142956	0.114899	0.187404	29494			1943	0.115253	0.114899
1373016_at	0.904762	1	0.722222	0.110422	0.115304	0.157676	5565		1382077_at	0.857143	1	0.666667	0.129888	0.114927	0.203231	14624			1944	0.115304	0.114927
1369671_at	0.857143	1	0.666667	0.123832	0.115316	0.175547	2220		1394313_at	0.833333	1	0.666667	0.138243	0.114938	0.196399	26238			1945	0.115316	0.114938
1372452_at	0.857143	1	0.777778	0.128182	0.115346	0.18743	5001		1372206_at	0.857143	1	0.666667	0.126952	0.115004	0.203141	4755			1946	0.115346	0.115004
1383301_at	0.857143	1	0.666667	0.141526	0.115358	0.178835	15848		1384135_at	0.952381	1	1	0.09997	0.115004	0.129472	16679			1947	0.115358	0.115004
1395557_at	0.857143	1	0.666667	0.13127	0.115399	0.195658	27443		1372832_at	0.857143	1	0.666667	0.143893	0.115012	0.201479	5381			1948	0.115399	0.115012
1374556_at	0.904762	1	0.944444	0.110468	0.115407	0.153122	7105		1391591_at	0.857143	1	0.722222	0.131932	0.115035	0.194943	23659			1949	0.115407	0.115035
1376776_at	0.833333	1	0.666667	0.141074	0.115466	0.191464	9325		1371471_at	0.857143	1	0.666667	0.131639	0.115072	0.192851	4020			1950	0.115466	0.115072
1368512_a_at	0.857143	1	0.666667	0.132781	0.115487	0.1955	1061		1373613_at	0.857143	1	0.666667	0.145997	0.115072	0.22467	6162			1951	0.115487	0.115072
1373448_at	0.857143	1	0.777778	0.136872	0.115525	0.19121	5997		1376605_at	0.857143	1	0.666667	0.140451	0.115077	0.187619	9154			1952	0.115525	0.115077
1372841_at	0.857143	1	0.777778	0.118881	0.115532	0.173649	5390		1375907_at	0.857143	1	0.666667	0.130134	0.1151	0.20191	8456			1953	0.115532	0.1151
1372132_at	0.857143	1	0.777778	0.120413	0.115539	0.19091	4681		1372323_at	0.857143	1	0.666667	0.12999	0.115115	0.20864	4872			1954	0.115539	0.115115
1390827_at	0.857143	1	0.666667	0.123031	0.115553	0.188108	22895		1381830_x_at	0.928571	1	0.777778	0.105419	0.115143	0.153298	14377			1955	0.115553	0.115143
1378027_at	0.928571	1	1	0.113665	0.115567	0.15083	10575		1368296_at	0.857143	1	0.666667	0.132556	0.115177	0.185597	845			1956	0.115567	0.115177
1389405_at	0.857143	1	0.666667	0.133733	0.115632	0.18673	21473		1367586_at	0.857143	1	0.666667	0.121759	0.115201	0.158949	135			1957	0.115632	0.115201
1384467_at	0.833333	1	0.666667	0.152937	0.115634	0.204275	17003		1389711_at	0.857143	1	0.666667	0.131778	0.115254	0.217955	21779			1958	0.115634	0.115254
1370235_at	0.857143	1	0.666667	0.132472	0.115662	0.200199	2784		1368220_at	0.785714	1	0.666667	0.1521	0.115261	0.195918	769			1959	0.115662	0.115261
1374349_at	0.857143	1	0.777778	0.123556	0.115681	0.1698	6898		1368433_at	0.857143	1	0.666667	0.124444	0.115272	0.210404	982			1960	0.115681	0.115272
1372479_at	0.952381	1	0.888889	0.113883	0.115712	0.146624	5028		1376743_at	0.857143	1	0.666667	0.127302	0.11528	0.174247	9292			1961	0.115712	0.11528
1371953_at	0.857143	1	0.777778	0.120862	0.115767	0.176906	4502		1394153_at	0.904762	1	0.722222	0.121039	0.115325	0.160997	26154			1962	0.115767	0.115325
1379176_at	0.857143	1	0.666667	0.144366	0.115797	0.20877	11724		1391814_at	0.857143	1	0.666667	0.126805	0.115375	0.184017	23882			1963	0.115797	0.115375
1393447_at	0.857143	1	0.666667	0.134875	0.115817	0.192292	25512		1369757_at	0.904762	1	0.888889	0.11953	0.115384	0.156094	2306			1964	0.115817	0.115384
1368519_at	0.857143	1	0.777778	0.13292	0.115831	0.185426	1068		1393988_at	0.857143	1	0.833333	0.113766	0.115421	0.156197	26051			1965	0.115831	0.115421
1376025_at	0.857143	1	0.666667	0.133412	0.115858	0.20392	8574		1389344_at	0.857143	1	0.777778	0.113337	0.115431	0.174717	21412			1966	0.115858	0.115431
1397363_at	0.928571	1	0.777778	0.108918	0.115866	0.147489	29249		1383496_at	0.857143	1	0.833333	0.115905	0.115436	0.15297	16043			1967	0.115866	0.115436
1371317_at	0.880952	1	0.888889	0.109587	0.11587	0.149553	3866		1386932_at	0.857143	1	0.666667	0.126088	0.115472	0.183599	19000			1968	0.11587	0.115472
1372340_at	0.857143	1	0.666667	0.127689	0.115872	0.210114	4889		1370122_at	0.880952	1	0.666667	0.120925	0.115496	0.186846	2671			1969	0.115872	0.115496
1373406_at	0.857143	1	0.666667	0.120875	0.115877	0.187517	5955		1371087_a_at	0.833333	1	0.666667	0.125535	0.1155	0.199883	3636			1970	0.115877	0.1155
1377641_at	0.857143	1	0.666667	0.146626	0.115941	0.210626	10189		1388627_at	0.880952	1	0.777778	0.117528	0.115509	0.169478	20695			1971	0.115941	0.115509
1386890_at	1	1	1	0.096864	0.115968	0.141734	18958		1399162_a_at	0.857143	1	0.666667	0.138037	0.115512	0.204204	30937			1972	0.115968	0.115512
1395232_at	0.857143	1	0.666667	0.133452	0.115968	0.202822	27118		1390739_at	0.880952	1	0.666667	0.117739	0.115513	0.17862	22807			1973	0.115968	0.115513
1368968_at	0.857143	1	0.666667	0.143642	0.11601	0.18034	1517		1388987_at	0.857143	1	0.666667	0.137092	0.11554	0.18596	21055			1974	0.11601	0.11554
1387121_a_at	0.761905	1	0.666667	0.146093	0.11604	0.218597	19189		1398867_at	0.857143	1	0.666667	0.137365	0.115566	0.205742	30642			1975	0.11604	0.115566
1370657_at	0.857143	1	0.666667	0.133852	0.116043	0.208859	3206		1374085_at	0.857143	1	0.666667	0.130534	0.115591	0.20656	6634			1976	0.116043	0.115591
1369635_at	0.857143	1	0.666667	0.144221	0.116064	0.210221	2184		1398089_at	0.857143	1	0.777778	0.15068	0.115597	0.189579	29975			1977	0.116064	0.115597
1370336_at	0.833333	1	0.666667	0.130623	0.116122	0.185316	2885		1384070_at	0.857143	1	0.666667	0.119578	0.115605	0.169391	16616			1978	0.116122	0.115605
1372782_a_at	0.857143	1	0.666667	0.127459	0.116134	0.180733	5331		1388589_at	0.857143	1	0.666667	0.143506	0.115624	0.224734	20657			1979	0.116134	0.115624
1370081_a_at	0.857143	1	0.722222	0.123504	0.116138	0.182078	2630		1383848_at	0.952381	1	1	0.111623	0.115626	0.157652	16395			1980	0.116138	0.115626
1374778_at	0.857143	1	0.666667	0.13145	0.116158	0.182647	7327		1393294_at	0.857143	1	0.888889	0.117561	0.115706	0.176603	25361			1981	0.116158	0.115706
1385402_at	0.857143	1	0.888889	0.120709	0.116164	0.170343	17937		1391747_at	0.857143	1	0.666667	0.124628	0.115706	0.182751	23815			1982	0.116164	0.115706
1367867_at	0.857143	1	0.666667	0.132864	0.116184	0.191958	416		1369936_at	0.880952	1	0.666667	0.111201	0.115709	0.170727	2485			1983	0.116184	0.115709
1398386_at	0.857143	1	0.666667	0.13269	0.11622	0.18747	30272		1396874_at	0.857143	1	0.666667	0.119456	0.11575	0.183728	28760			1984	0.11622	0.11575
1367735_at	0.857143	1	0.833333	0.109671	0.116261	0.152164	284		1368717_at	0.880952	1	0.777778	0.123904	0.11579	0.166898	1266			1985	0.116261	0.11579
1379375_at	0.857143	1	0.833333	0.126648	0.116278	0.179379	11922		1398836_s_at	0.857143	1	0.777778	0.123155	0.115803	0.172228	30611			1986	0.116278	0.115803
1397138_at	0.857143	1	0.666667	0.137947	0.116278	0.197703	29024		1377480_at	0.857143	1	0.777778	0.143064	0.115828	0.19126	10029			1987	0.116278	0.115828
1386952_a_at	0.857143	1	0.666667	0.129323	0.116279	0.195762	19020		1369878_at	0.904762	1	0.833333	0.110334	0.115858	0.171319	2427			1988	0.116279	0.115858
1390454_at	0.857143	1	0.666667	0.137934	0.116344	0.233241	22522		1376781_at	0.857143	1	0.666667	0.128283	0.11586	0.197381	9330			1989	0.116344	0.11586
1368994_a_at	0.857143	1	0.666667	0.14234	0.116349	0.221907	1543		1371115_at	0.857143	1	0.666667	0.123652	0.115862	0.193788	3664			1990	0.116349	0.115862
1379551_at	0.857143	1	0.666667	0.140981	0.116382	0.221252	12098		1384072_at	1	1	1	0.105367	0.115873	0.145087	16618			1991	0.116382	0.115873
1376494_at	0.880952	1	0.666667	0.113863	0.116437	0.162542	9043		1388239_at	0.857143	1	0.666667	0.122676	0.115959	0.163061	20307			1992	0.116437	0.115959
1368406_at	0.809524	1	0.666667	0.141487	0.116476	0.207963	955		1377773_at	0.857143	1	0.666667	0.138882	0.115973	0.190016	10321			1993	0.116476	0.115973
1388891_at	0.857143	1	0.666667	0.125992	0.116483	0.19435	20959		1375159_at	0.833333	1	0.666667	0.140755	0.115978	0.207877	7708			1994	0.116483	0.115978
1397744_at	0.857143	1	0.777778	0.122793	0.116504	0.173293	29630		1397609_at	0.857143	1	0.666667	0.130406	0.115995	0.222345	29495			1995	0.116504	0.115995
1370141_at	0.857143	1	0.666667	0.141238	0.116538	0.197343	2690		1372703_at	0.857143	1	0.777778	0.133	0.116011	0.200292	5252			1996	0.116538	0.116011
1388933_at	0.857143	1	0.888889	0.127178	0.11656	0.154623	21001		1393362_at	0.857143	1	0.777778	0.117798	0.116045	0.169546	25429			1997	0.11656	0.116045
1371933_at	0.857143	1	0.777778	0.133443	0.116567	0.190353	4482		1370977_at	0.857143	1	0.666667	0.121458	0.11606	0.187732	3526			1998	0.116567	0.11606
1374065_at	0.833333	1	0.666667	0.134233	0.116568	0.189595	6614		1387047_at	0.857143	1	0.666667	0.131515	0.116082	0.173678	19115			1999	0.116568	0.116082
[truncated: 29,043 more rows]

## Sheet: Sheet2
	Rat	Real Rat																	Virtual Human																Rat signal Human Samples

## Sheet: Sheet3
Rank in Virt Human	Rank in Rat	Probe set ID	Description
1	21135	1376663_at
2	25616	1394338_x_at
3	9746	1390339_at
4	4711	1384360_at
5	5596	1387015_at
6	22396	1395323_x_at
7	4567	1375697_at
8	24670	1394496_at
9	9580	1371375_at
10	16727	1380351_at
11	10584	1383928_a_at
12	102	1367742_at
13	30294	1374342_at
14	12294	1388564_at
15	27565	1375239_at
16	30293	1379970_at
17	22981	1375341_at
18	8646	1372171_at
19	536	1370939_at
20	25844	1385534_at
21	2479	1391448_at
22	1615	1389905_at
23	23322	1397372_at
24	1833	1398889_at
25	17762	1373648_at
26	16926	1370066_at
27	13658	1382885_at
28	16431	1378674_at
29	19337	1371695_at
30	15512	1393492_at
31	18253	1391378_at
32	20274	1374566_at
33	8371	1394270_at
34	20295	1387561_at
35	9016	1383068_at
36	18885	1384780_at
37	2285	1373469_at
38	30442	1385262_at
39	15622	1387812_at
40	22038	1379255_at
41	230	1389199_at
42	22732	1371349_at
43	25181	1378614_at
44	21464	1391339_at
45	3137	1390942_at
46	7090	1376576_at
47	21749	1380079_at
48	26969	1371492_at
49	2123	1390902_at
50	420	1369665_a_at
51	20862	1376801_at
52	15038	1388629_at
53	9131	1391363_at
54	1294	1371938_at
55	8315	1398946_at
56	13124	1389395_at
57	21169	1390270_at
58	16788	1398449_at
59	21071	1384042_at
60	5194	1375307_at
61	14447	1387934_at
62	7338	1390437_at
63	13045	1382786_at
64	6053	1374487_at
65	24010	1379210_at
66	3151	1378219_at
67	29142	1379178_at
68	18695	1394156_at
69	530	1368560_at
70	28	1367915_at
71	23801	1377541_at
72	4776	1390230_at
73	5006	1386852_x_at
74	133	1367718_at
75	19620	1390413_at
76	27556	1374471_at
77	11864	1391314_at
78	7975	1374082_at
79	15703	1374416_at
80	18688	1371457_at
81	13387	1394416_at
82	22546	1386988_at
83	8251	1372091_at
84	21190	1393280_at
85	5505	1387644_at
86	11392	1373010_at
87	31040	1399165_a_at
88	19759	1398897_at
89	6675	1374383_at
90	5039	1373270_at
91	4493	1388603_a_at
92	99	1367660_at
93	20482	1390939_at
94	553	1368915_at
95	30798	1370827_at
96	14338	1387358_at
97	2445	1370937_a_at
98	6998	1393196_at
99	23083	1370406_a_at
100	16680	1395995_at
